# Supplementary material for: Analyzing the labor market and salary determinants for big data talent based on job advertisements in China
Source: PLoS One. 2025 Feb 4;20(2):e0317189. doi: 10.1371/journal.pone.0317189 (PMC11793749; doi:10.1371/journal.pone.0317189)
Supplement: S1 Data — (XLSX) [file pone.0317189.s001.xlsx]

## Sheet: Data-descriptive statistics
ID	Education	Experience	Occupation	Level	Locaton	Industry	Ownership	Salary
1	3	0	1	1	1	2	3	14455
2	3	0	1	1	1	2	3	14455
3	2	0	1	2	1	2	1	16500
4	2	0	1	2	1	2	1	16500
5	2	0	1	2	1	2	1	16500
6	2	0	3	2	1	2	1	16500
7	2	0	3	2	1	2	1	16500
8	3	0	1	3	1	2	4	16500
9	2	0	1	2	1	2	1	16792
10	2	0	1	2	1	2	1	17000
11	3	0	1	1	1	2	3	17000
12	3	0	1	1	1	2	4	17000
13	5	0	1	1	1	2	1	17500
14	4	0	1	2	1	2	1	17500
15	3	0	1	2	1	2	1	17500
16	3	0	3	3	1	2	2	17500
17	4	0	1	3	1	2	2	17500
18	3	0	1	3	1	2	4	17500
19	3	0	1	3	1	3	2	14455
20	3	0	1	1	1	3	3	14455
21	2	0	1	3	1	3	1	16500
22	2	0	1	3	1	3	1	16500
23	2	0	1	2	1	3	1	16500
24	2	0	1	2	1	3	1	16500
25	2	0	1	2	1	3	1	16500
26	2	0	1	2	1	3	1	16500
27	2	0	1	2	1	3	1	16500
28	2	0	1	2	1	3	1	16500
29	2	0	1	2	1	3	1	16500
30	2	0	1	2	1	3	1	16500
31	2	0	1	2	1	3	1	16500
32	2	0	1	2	1	3	1	16500
33	2	0	1	2	1	3	1	16500
34	2	0	1	2	1	3	1	16500
35	2	0	3	2	1	3	1	16500
36	4	0	1	3	1	3	2	16500
37	4	0	1	2	1	3	2	16500
38	3	0	1	2	1	3	2	16500
39	3	0	1	2	1	3	3	16500
40	2.27	0	1	1	1	3	3	16500
41	2	0	1	1	1	3	1	16792
42	2	0	1	1	1	3	1	16792
43	3	0	1	3	1	3	1	16792
44	4	0	2	3	1	3	1	17000
45	3	0	1	3	1	3	1	17000
46	2.27	0	2	3	1	3	1	17000
47	2	0	1	2	1	3	1	17000
48	3	0	1	1	1	3	1	17000
49	2	0	3	1	1	3	1	17000
50	2	0	1	1	1	3	1	17000
51	3	0	3	3	1	3	2	17000
52	3	0	3	2	1	3	1	17333
53	3	0	1	1	1	3	1	17333
54	2	0	1	1	1	3	1	17333
55	3	0	1	3	1	3	2	17333
56	3	0	1	3	1	3	2	17333
57	2	0	3	3	1	3	1	17500
58	4	0	3	1	1	3	1	17500
59	3	0	1	2	1	3	1	17500
60	3	0	1	2	1	3	1	17500
61	3	0	1	2	1	3	1	17500
62	3	0	1	2	1	3	1	17500
63	2	0	1	2	1	3	1	17500
64	2	0	1	2	1	3	1	17500
65	2	0	1	2	1	3	1	17500
66	3	0	1	1	1	3	1	17500
67	3	0	1	1	1	3	1	17500
68	3	0	1	1	1	3	1	17500
69	3	0	1	1	1	3	1	17500
70	3	0	1	1	1	3	1	17500
71	2	0	1	1	1	3	1	17500
72	2	0	1	1	1	3	1	17500
73	2	0	1	1	1	3	1	17500
74	3	0	3	2	1	3	2	17500
75	4	0	1	3	1	3	2	17500
76	3	0	1	2	1	3	2	17500
77	5	0	1	2	1	3	2	17500
78	4	0	3	1	1	3	2	17500
79	3	0	1	1	1	3	3	17500
80	3	0	1	1	1	3	3	17500
81	3	0	1	1	1	3	3	17500
82	3	0	1	2	1	3	3	17500
83	5	0	1	3	1	3	3	17500
84	4	0	1	2	1	3	3	17500
85	4	0	1	2	1	3	3	17500
86	4	0	1	2	1	3	4	17500
87	4	0	1	3	1	3	4	17500
88	3	2	1	3	1	2	1	14455
89	3	2	1	2	1	2	1	14455
90	3	2	1	1	1	2	1	14455
91	3	2	1	1	1	2	2	14455
92	3	2	1	2	1	2	2	14455
93	3	2	1	3	1	2	2	14455
94	3	2	1	1	1	2	3	14455
95	2	2	2	2	1	2	4	14455
96	2	2	3	3	1	2	4	14455
97	3	2	1	2	1	2	4	14455
98	3	2	1	3	1	2	4	14455
99	3	2	1	3	1	2	4	14455
100	3	2	2	3	1	2	4	14455
101	3	2	1	1	1	2	4	14455
102	3	2	1	2	1	2	2	16500
103	3	2	1	3	1	2	4	16500
104	3	2	1	3	1	2	4	16792
105	3	2	3	3	1	2	4	17000
106	3	2	1	2	1	2	1	17333
107	2	2	1	2	1	2	1	17333
108	3	2	3	1	1	2	3	17333
109	2	2	1	2	1	2	4	17333
110	3	2	3	2	1	2	1	17500
111	3	2	1	3	1	2	1	17500
112	3	2	1	3	1	2	1	17500
113	3	2	1	3	1	2	1	17500
114	3	2	1	3	1	2	1	17500
115	3	2	1	1	1	2	2	17500
116	3	2	1	3	1	2	2	17500
117	3	2	1	3	1	3	1	14455
118	3	2	1	3	1	3	1	14455
119	3	2	1	3	1	3	1	14455
120	3	2	1	3	1	3	1	14455
121	3	2	3	1	1	3	1	14455
122	2	2	3	3	1	3	1	14455
123	3	2	1	1	1	3	1	14455
124	3	2	1	1	1	3	1	14455
125	3	2	1	2	1	3	1	14455
126	3	2	1	2	1	3	1	14455
127	3	2	1	2	1	3	1	14455
128	3	2	1	2	1	3	1	14455
129	3	2	1	2	1	3	1	14455
130	4	2	1	3	1	3	1	14455
131	3	2	3	3	1	3	1	14455
132	3	2	3	3	1	3	1	14455
133	3	2	3	3	1	3	1	14455
134	2	2	1	1	1	3	1	14455
135	3	2	3	2	1	3	1	14455
136	2	2	3	2	1	3	1	14455
137	2	2	1	3	1	3	1	14455
138	2	2	2	1	1	3	1	14455
139	2	2	1	2	1	3	1	14455
140	2	2	1	2	1	3	1	14455
141	3	2	1	3	1	3	2	14455
142	3	2	1	3	1	3	2	14455
143	3	2	1	1	1	3	2	14455
144	3	2	1	1	1	3	2	14455
145	3	2	1	2	1	3	2	14455
146	3	2	1	2	1	3	2	14455
147	3	2	1	2	1	3	3	14455
148	3	2	1	2	1	3	3	14455
149	2	2	1	1	1	3	3	14455
150	3	2	1	1	1	3	4	14455
151	3	2	1	1	1	3	4	14455
152	3	2	1	1	1	3	4	14455
153	3	2	1	2	1	3	4	14455
154	3	2	1	2	1	3	4	14455
155	4	2	1	3	1	3	1	16500
156	3	2	1	3	1	3	1	16500
157	3	2	1	3	1	3	1	16500
158	3	2	1	3	1	3	1	16500
159	3	2	1	1	1	3	4	16500
160	3	2	1	1	1	3	1	16792
161	3	2	1	2	1	3	1	16792
162	3	2	3	2	1	3	1	16792
163	3	2	1	2	1	3	3	16792
164	3	2	3	2	1	3	1	17000
165	3	2	1	2	1	3	1	17000
166	3	2	1	3	1	3	1	17000
167	3	2	1	3	1	3	1	17000
168	3	2	1	1	1	3	1	17000
169	4	2	1	3	1	3	1	17000
170	2	2	1	1	1	3	1	17000
171	2	2	1	1	1	3	1	17000
172	3	2	3	1	1	3	1	17000
173	3	2	3	2	1	3	2	17000
174	3	2	3	3	1	3	2	17000
175	3	2	1	3	1	3	3	17000
176	3	2	1	3	1	3	3	17000
177	3	2	1	1	1	3	4	17000
178	3	2	3	2	1	3	4	17000
179	3	2	2	2	1	3	1	17333
180	2	2	1	1	1	3	1	17333
181	3	2	3	3	1	3	1	17333
182	2	2	1	2	1	3	1	17333
183	3	2	1	2	1	3	1	17333
184	3	2	1	3	1	3	2	17333
185	2	2	1	2	1	3	3	17333
186	3	2	3	2	1	3	3	17333
187	3	2	1	1	1	3	1	17500
188	3	2	1	1	1	3	1	17500
189	3	2	1	1	1	3	1	17500
190	3	2	1	1	1	3	1	17500
191	3	2	1	3	1	3	1	17500
192	3	2	1	3	1	3	1	17500
193	3	2	1	3	1	3	1	17500
194	3	2	1	3	1	3	1	17500
195	2	2	1	1	1	3	1	17500
196	3	2	1	3	1	3	2	17500
197	4	2	1	2	1	3	2	17500
198	2	2	1	2	1	3	3	17500
199	3	2	1	2	1	3	4	17500
200	3	4	1	2	1	2	1	14455
201	3	4	1	2	1	2	1	14455
202	3	4	1	2	1	2	1	14455
203	3	4	1	2	1	2	1	14455
204	3	4	1	2	1	2	1	14455
205	3	4	1	2	1	2	1	14455
206	3	4	1	1	1	2	1	14455
207	3	4	1	1	1	2	1	14455
208	3	4	1	1	1	2	1	14455
209	3	4	3	3	1	2	1	14455
210	3	4	1	3	1	2	1	14455
211	3	4	3	1	1	2	2	14455
212	3	4	1	2	1	2	2	14455
213	3	4	1	1	1	2	2	14455
214	4	4	1	3	1	2	2	14455
215	4	4	1	1	1	2	2	14455
216	3	4	1	1	1	2	3	14455
217	3	4	1	1	1	2	3	14455
218	3	4	1	1	1	2	3	14455
219	3	4	1	3	1	2	3	14455
220	3	4	3	3	1	2	3	14455
221	2	4	1	3	1	2	4	14455
222	2	4	1	3	1	2	4	14455
223	2	4	1	3	1	2	4	14455
224	2	4	1	3	1	2	4	14455
225	2	4	2	3	1	2	4	14455
226	3	4	1	1	1	2	1	16500
227	3	4	1	1	1	2	1	16500
228	3	4	1	1	1	2	1	16500
229	3	4	1	2	1	2	1	16500
230	3	4	1	3	1	2	1	16500
231	4	4	1	1	1	2	2	16500
232	3	4	1	3	1	2	4	16500
233	2	4	1	3	1	2	4	16792
234	3	4	1	2	1	2	4	16792
235	3	4	1	3	1	2	1	17000
236	3	4	1	1	1	2	3	17000
237	3	4	1	1	1	2	3	17000
238	2	4	1	3	1	2	4	17000
239	3	4	1	2	1	2	1	17333
240	3	4	1	2	1	2	1	17333
241	3	4	1	1	1	2	3	17333
242	3	4	3	1	1	2	3	17333
243	3	4	1	2	1	2	1	17500
244	3	4	1	2	1	2	1	17500
245	3	4	1	2	1	2	1	17500
246	3	4	1	2	1	2	1	17500
247	3	4	3	2	1	2	1	17500
248	3	4	1	2	1	2	2	17500
249	3	4	1	1	1	2	3	17500
250	3	4	1	3	1	2	4	17500
251	3	4	1	3	1	2	4	17500
252	3	4	3	3	1	2	4	17500
253	3	4	1	2	1	2	4	17500
254	3	4	1	3	1	3	1	14455
255	3	4	1	3	1	3	1	14455
256	3	4	1	3	1	3	1	14455
257	3	4	1	3	1	3	1	14455
258	3	4	1	3	1	3	1	14455
259	3	4	1	3	1	3	1	14455
260	3	4	1	3	1	3	1	14455
261	3	4	1	3	1	3	1	14455
262	3	4	1	3	1	3	1	14455
263	3	4	1	3	1	3	1	14455
264	3	4	1	3	1	3	1	14455
265	3	4	1	3	1	3	1	14455
266	3	4	1	3	1	3	1	14455
267	3	4	1	2	1	3	1	14455
268	3	4	1	2	1	3	1	14455
269	3	4	1	2	1	3	1	14455
270	3	4	1	2	1	3	1	14455
271	3	4	1	2	1	3	1	14455
272	3	4	1	2	1	3	1	14455
273	3	4	1	2	1	3	1	14455
274	2	4	1	2	1	3	1	14455
275	2	4	1	2	1	3	1	14455
276	2	4	1	2	1	3	1	14455
277	2	4	1	2	1	3	1	14455
278	2	4	1	2	1	3	1	14455
279	3	4	1	1	1	3	1	14455
280	3	4	1	1	1	3	1	14455
281	3	4	1	1	1	3	1	14455
282	3	4	1	1	1	3	1	14455
283	3	4	1	1	1	3	1	14455
284	3	4	1	1	1	3	1	14455
285	3	4	1	1	1	3	1	14455
286	3	4	1	1	1	3	1	14455
287	3	4	1	1	1	3	1	14455
288	3	4	1	1	1	3	1	14455
289	3	4	1	1	1	3	1	14455
290	3	4	1	1	1	3	1	14455
291	3	4	1	1	1	3	1	14455
292	3	4	1	1	1	3	1	14455
293	3	4	1	1	1	3	1	14455
294	3	4	1	1	1	3	1	14455
295	3	4	3	1	1	3	1	14455
296	3	4	3	1	1	3	1	14455
297	3	4	3	1	1	3	1	14455
298	3	4	3	3	1	3	1	14455
299	3	4	3	3	1	3	1	14455
300	2	4	1	3	1	3	1	14455
301	2	4	1	3	1	3	1	14455
302	3	4	3	2	1	3	1	14455
303	3	4	2	3	1	3	1	14455
304	2	4	3	3	1	3	1	14455
305	3	4	1	1	1	3	2	14455
306	3	4	1	1	1	3	2	14455
307	3	4	1	1	1	3	2	14455
308	3	4	1	3	1	3	2	14455
309	3	4	1	3	1	3	2	14455
310	3	4	3	1	1	3	2	14455
311	3	4	3	1	1	3	2	14455
312	3	4	2	2	1	3	2	14455
313	4	4	3	1	1	3	2	14455
314	4	4	1	1	1	3	2	14455
315	3	4	1	3	1	3	3	14455
316	3	4	1	3	1	3	3	14455
317	3	4	1	3	1	3	3	14455
318	3	4	3	3	1	3	3	14455
319	2	4	3	1	1	3	3	14455
320	3	4	3	2	1	3	3	14455
321	3	4	1	1	1	3	3	14455
322	3	4	1	1	1	3	3	14455
323	2	4	1	3	1	3	3	14455
324	2	4	1	3	1	3	3	14455
325	2	4	1	3	1	3	3	14455
326	2	4	1	3	1	3	3	14455
327	2	4	1	2	1	3	3	14455
328	2	4	1	2	1	3	3	14455
329	3	4	1	2	1	3	3	14455
330	3	4	1	2	1	3	3	14455
331	2	4	3	2	1	3	3	14455
332	3	4	2	2	1	3	4	14455
333	4	4	1	1	1	3	4	14455
334	3	4	3	2	1	3	4	14455
335	3	4	1	3	1	3	4	14455
336	3	4	1	3	1	3	1	16500
337	3	4	1	3	1	3	1	16500
338	3	4	1	3	1	3	1	16500
339	2	4	2	3	1	3	1	16500
340	2	4	3	3	1	3	1	16500
341	3	4	1	1	1	3	1	16500
342	2	4	1	3	1	3	1	16500
343	2	4	1	1	1	3	1	16500
344	3	4	1	1	1	3	2	16500
345	3	4	2	3	1	3	2	16500
346	3	4	1	3	1	3	3	16500
347	3	4	1	3	1	3	4	16500
348	3	4	1	3	1	3	1	16792
349	2	4	1	1	1	3	1	16792
350	3	4	3	3	1	3	1	16792
351	3	4	1	1	1	3	1	16792
352	2	4	1	2	1	3	2	16792
353	2	4	1	2	1	3	3	16792
354	2	4	1	3	1	3	3	16792
355	3	4	1	1	1	3	3	16792
356	3	4	1	2	1	3	4	16792
357	3	4	1	1	1	3	1	17000
358	3	4	1	1	1	3	1	17000
359	3	4	1	1	1	3	1	17000
360	3	4	1	1	1	3	1	17000
361	3	4	1	1	1	3	1	17000
362	3	4	1	1	1	3	1	17000
363	3	4	1	1	1	3	1	17000
364	3	4	1	1	1	3	1	17000
365	3	4	1	1	1	3	1	17000
366	3	4	1	1	1	3	1	17000
367	3	4	1	1	1	3	1	17000
368	3	4	1	2	1	3	1	17000
369	3	4	1	2	1	3	1	17000
370	3	4	1	2	1	3	1	17000
371	3	4	1	2	1	3	1	17000
372	3	4	1	2	1	3	1	17000
373	3	4	1	2	1	3	1	17000
374	3	4	1	3	1	3	1	17000
375	3	4	1	3	1	3	1	17000
376	3	4	1	3	1	3	1	17000
377	3	4	1	3	1	3	1	17000
378	3	4	1	3	1	3	1	17000
379	3	4	1	3	1	3	1	17000
380	3	4	1	3	1	3	1	17000
381	2	4	2	3	1	3	1	17000
382	2	4	1	3	1	3	1	17000
383	2	4	1	3	1	3	1	17000
384	3	4	2	2	1	3	1	17000
385	2	4	3	3	1	3	1	17000
386	2	4	3	2	1	3	1	17000
387	3	4	3	1	1	3	1	17000
388	3	4	3	2	1	3	1	17000
389	3	4	3	2	1	3	1	17000
390	3	4	2	1	1	3	1	17000
391	2	4	1	1	1	3	1	17000
392	2	4	1	1	1	3	1	17000
393	3	4	1	1	1	3	2	17000
394	3	4	1	3	1	3	3	17000
395	3	4	1	1	1	3	3	17000
396	2	4	1	1	1	3	3	17000
397	2	4	1	2	1	3	3	17000
398	3	4	1	3	1	3	4	17000
399	3	4	1	2	1	3	4	17000
400	2	4	1	1	1	3	1	17333
401	2	4	1	1	1	3	1	17333
402	2	4	1	1	1	3	1	17333
403	2	4	1	1	1	3	1	17333
404	2	4	1	1	1	3	1	17333
405	2	4	1	3	1	3	1	17333
406	3	4	1	2	1	3	1	17333
407	3	4	1	2	1	3	1	17333
408	3	4	1	2	1	3	1	17333
409	2	4	1	2	1	3	1	17333
410	3	4	1	1	1	3	1	17333
411	3	4	1	3	1	3	1	17333
412	3	4	1	3	1	3	1	17333
413	3	4	1	3	1	3	1	17333
414	3	4	1	3	1	3	1	17333
415	3	4	3	3	1	3	1	17333
416	3	4	2	1	1	3	1	17333
417	3	4	1	3	1	3	2	17333
418	3	4	1	3	1	3	2	17333
419	3	4	2	1	1	3	2	17333
420	3	4	1	3	1	3	3	17333
421	3	4	1	3	1	3	3	17333
422	3	4	2	1	1	3	3	17333
423	3	4	1	2	1	3	3	17333
424	2	4	1	1	1	3	1	17500
425	2	4	1	1	1	3	1	17500
426	2	4	1	1	1	3	1	17500
427	2	4	1	1	1	3	1	17500
428	2	4	1	1	1	3	1	17500
429	4	4	4	2	1	3	1	17500
430	2	4	3	3	1	3	1	17500
431	2	4	3	3	1	3	1	17500
432	3	4	1	2	1	3	1	17500
433	3	4	1	2	1	3	1	17500
434	3	4	1	2	1	3	1	17500
435	3	4	1	2	1	3	1	17500
436	3	4	1	2	1	3	1	17500
437	3	4	1	2	1	3	1	17500
438	3	4	1	2	1	3	1	17500
439	3	4	1	2	1	3	1	17500
440	3	4	1	2	1	3	1	17500
441	3	4	1	2	1	3	1	17500
442	3	4	1	2	1	3	1	17500
443	2	4	1	2	1	3	1	17500
444	2	4	1	2	1	3	1	17500
445	2.27	4	1	1	1	3	1	17500
446	3	4	3	3	1	3	1	17500
447	3	4	3	3	1	3	1	17500
448	4	4	1	3	1	3	1	17500
449	3	4	1	3	1	3	1	17500
450	3	4	1	3	1	3	1	17500
451	3	4	1	3	1	3	1	17500
452	3	4	1	3	1	3	1	17500
453	3	4	1	3	1	3	1	17500
454	3	4	1	3	1	3	1	17500
455	3	4	1	3	1	3	1	17500
456	3	4	1	3	1	3	1	17500
457	3	4	1	3	1	3	1	17500
458	3	4	2	1	1	3	1	17500
459	2	4	2	1	1	3	1	17500
460	2	4	3	1	1	3	1	17500
461	3	4	3	2	1	3	1	17500
462	3	4	3	2	1	3	1	17500
463	3	4	3	2	1	3	1	17500
464	3	4	3	2	1	3	1	17500
465	2	4	1	3	1	3	1	17500
466	2	4	1	3	1	3	1	17500
467	3	4	1	1	1	3	1	17500
468	3	4	1	1	1	3	1	17500
469	3	4	3	1	1	3	1	17500
470	4	4	1	3	1	3	2	17500
471	3	4	1	3	1	3	2	17500
472	3	4	1	3	1	3	2	17500
473	3	4	1	3	1	3	2	17500
474	3	4	3	1	1	3	2	17500
475	3	4	3	1	1	3	2	17500
476	3	4	1	2	1	3	2	17500
477	3	4	1	2	1	3	2	17500
478	3	4	1	1	1	3	2	17500
479	3	4	1	1	1	3	2	17500
480	3	4	2	1	1	3	2	17500
481	2	4	1	3	1	3	2	17500
482	3	4	1	1	1	3	3	17500
483	3	4	1	1	1	3	3	17500
484	3	4	1	1	1	3	3	17500
485	3	4	1	1	1	3	3	17500
486	3	4	1	1	1	3	3	17500
487	4	4	1	1	1	3	3	17500
488	4	4	1	1	1	3	3	17500
489	3	4	1	2	1	3	3	17500
490	3	4	1	2	1	3	3	17500
491	3	4	1	2	1	3	3	17500
492	3	4	1	2	1	3	3	17500
493	3	4	1	3	1	3	3	17500
494	3	4	1	3	1	3	3	17500
495	3	4	1	3	1	3	3	17500
496	3	4	1	3	1	3	3	17500
497	2	4	3	3	1	3	3	17500
498	2	4	1	2	1	3	3	17500
499	4	4	1	1	1	3	4	17500
500	3	4	1	2	1	3	4	17500
501	3	4	1	2	1	3	4	17500
502	3	4	1	3	1	3	4	17500
503	3	7.5	1	1	1	2	4	16500
504	2	7.5	1	1	1	2	1	17000
505	3	7.5	1	1	1	2	3	17000
506	3	7.5	1	1	1	2	1	17333
507	3	7.5	3	3	1	2	1	17333
508	2	7.5	1	1	1	2	1	17333
509	3	7.5	1	3	1	2	1	17500
510	3	7.5	1	1	1	2	1	17500
511	2	7.5	1	1	1	2	1	17500
512	2	7.5	1	1	1	2	1	17500
513	2	7.5	1	1	1	2	1	17500
514	2	7.5	1	2	1	2	1	17500
515	3	7.5	3	2	1	2	1	17500
516	3	7.5	1	2	1	2	2	17500
517	3	7.5	1	2	1	2	2	17500
518	3	7.5	1	3	1	2	2	17500
519	4	7.5	2	2	1	2	2	17500
520	5	7.5	1	1	1	2	2	17500
521	3	7.5	3	3	1	2	2	17500
522	3	7.5	3	2	1	2	2	17500
523	3	7.5	1	3	1	2	3	17500
524	3	7.5	1	3	1	2	3	17500
525	2	7.5	1	3	1	3	1	16500
526	3	7.5	1	3	1	3	1	16500
527	2	7.5	1	3	1	3	1	16792
528	3	7.5	1	3	1	3	1	16792
529	3	7.5	1	3	1	3	1	16792
530	3	7.5	1	3	1	3	2	16792
531	3	7.5	3	2	1	3	1	17000
532	3	7.5	1	3	1	3	1	17000
533	3	7.5	1	3	1	3	1	17000
534	3	7.5	1	2	1	3	1	17000
535	3	7.5	1	2	1	3	1	17000
536	3	7.5	1	2	1	3	1	17000
537	2.27	7.5	1	3	1	3	1	17000
538	3	7.5	2	3	1	3	1	17000
539	3	7.5	1	1	1	3	1	17000
540	3	7.5	1	1	1	3	1	17000
541	3	7.5	1	3	1	3	2	17000
542	3	7.5	1	3	1	3	3	17000
543	3	7.5	1	2	1	3	1	17333
544	3	7.5	3	3	1	3	1	17333
545	2	7.5	1	3	1	3	1	17333
546	3	7.5	1	1	1	3	1	17333
547	3	7.5	1	1	1	3	1	17333
548	3	7.5	1	3	1	3	1	17333
549	3	7.5	1	3	1	3	2	17333
550	3	7.5	1	3	1	3	2	17333
551	3	7.5	3	3	1	3	2	17333
552	3	7.5	1	2	1	3	3	17333
553	3	7.5	2	2	1	3	3	17333
554	3	7.5	1	2	1	3	1	17500
555	3	7.5	1	2	1	3	1	17500
556	3	7.5	1	2	1	3	1	17500
557	3	7.5	1	2	1	3	1	17500
558	3	7.5	1	2	1	3	1	17500
559	3	7.5	1	2	1	3	1	17500
560	3	7.5	1	2	1	3	1	17500
561	3	7.5	1	3	1	3	1	17500
562	3	7.5	1	3	1	3	1	17500
563	3	7.5	1	3	1	3	1	17500
564	3	7.5	1	3	1	3	1	17500
565	3	7.5	1	3	1	3	1	17500
566	3	7.5	1	3	1	3	1	17500
567	3	7.5	1	3	1	3	1	17500
568	3	7.5	1	3	1	3	1	17500
569	3	7.5	1	3	1	3	1	17500
570	3	7.5	1	3	1	3	1	17500
571	3	7.5	1	3	1	3	1	17500
572	3	7.5	1	3	1	3	1	17500
573	3	7.5	1	3	1	3	1	17500
574	3	7.5	1	3	1	3	1	17500
575	3	7.5	1	3	1	3	1	17500
576	5	7.5	1	1	1	3	1	17500
577	3	7.5	1	1	1	3	1	17500
578	3	7.5	1	1	1	3	1	17500
579	3	7.5	1	1	1	3	1	17500
580	3	7.5	1	1	1	3	1	17500
581	3	7.5	1	1	1	3	1	17500
582	3	7.5	1	1	1	3	1	17500
583	3	7.5	1	1	1	3	1	17500
584	3	7.5	1	1	1	3	1	17500
585	3	7.5	1	1	1	3	1	17500
586	2	7.5	1	2	1	3	1	17500
587	2	7.5	1	2	1	3	1	17500
588	2	7.5	1	2	1	3	1	17500
589	2	7.5	1	2	1	3	1	17500
590	2	7.5	1	2	1	3	1	17500
591	2	7.5	1	1	1	3	1	17500
592	2	7.5	1	1	1	3	1	17500
593	2	7.5	1	1	1	3	1	17500
594	2	7.5	3	3	1	3	1	17500
595	3	7.5	3	1	1	3	1	17500
596	2	7.5	1	3	1	3	1	17500
597	2	7.5	1	3	1	3	1	17500
598	2	7.5	1	3	1	3	1	17500
599	2	7.5	1	3	1	3	1	17500
600	2	7.5	1	3	1	3	1	17500
601	3	7.5	3	3	1	3	1	17500
602	3	7.5	3	3	1	3	1	17500
603	3	7.5	3	3	1	3	1	17500
604	2	7.5	2	2	1	3	1	17500
605	3	7.5	3	2	1	3	1	17500
606	3	7.5	1	1	1	3	2	17500
607	3	7.5	1	1	1	3	2	17500
608	3	7.5	1	1	1	3	2	17500
609	3	7.5	1	1	1	3	2	17500
610	3	7.5	1	2	1	3	2	17500
611	3	7.5	1	2	1	3	2	17500
612	3	7.5	1	2	1	3	2	17500
613	3	7.5	1	2	1	3	2	17500
614	3	7.5	1	2	1	3	2	17500
615	3	7.5	1	2	1	3	2	17500
616	3	7.5	1	3	1	3	2	17500
617	3	7.5	1	3	1	3	2	17500
618	4	7.5	1	1	1	3	2	17500
619	4	7.5	3	1	1	3	2	17500
620	3	7.5	2	3	1	3	3	17500
621	3	7.5	1	3	1	3	3	17500
622	3	7.5	1	3	1	3	3	17500
623	3	7.5	1	3	1	3	3	17500
624	3	7.5	1	1	1	3	4	17500
625	3	7.5	1	1	1	3	4	17500
626	3	7.5	3	1	1	3	4	17500
627	3	7.5	1	2	1	3	4	17500
628	3	7.5	1	2	1	3	4	17500
629	3	7.5	1	3	1	3	4	17500
630	3	7.5	1	3	1	3	4	17500
631	2	0	2	2	2	2	1	10000
632	2	0	2	3	2	2	1	10000
633	2	0	2	3	2	2	1	10000
634	2	0	1	1	2	2	1	10000
635	4	0	2	1	2	2	1	10000
636	3	0	3	1	2	2	1	10000
637	3	0	3	1	2	2	1	10000
638	3	0	2	2	2	2	1	10000
639	3	0	2	2	2	2	1	10000
640	2	0	1	3	2	2	1	10000
641	2	0	3	1	2	2	1	10000
642	2	0	3	1	2	2	1	10000
643	2	0	3	2	2	2	1	10000
644	2	0	3	2	2	2	1	10000
645	4	0	3	2	2	2	1	10000
646	3	0	3	3	2	2	2	10000
647	3	0	3	2	2	2	2	10000
648	3	0	3	1	2	2	3	10000
649	3	0	1	2	2	2	4	10000
650	2	0	3	3	2	2	1	22500
651	2	0	1	2	2	2	1	22500
652	2	0	1	2	2	2	1	22500
653	2	0	1	2	2	2	1	22500
654	2	0	1	2	2	2	1	22500
655	2	0	1	2	2	2	1	22500
656	2	0	1	2	2	2	1	22500
657	3	0	1	2	2	2	1	22500
658	2	0	2	3	2	2	1	22500
659	3	0	1	3	2	2	2	22500
660	3	0	1	2	2	2	2	22500
661	3	0	1	2	2	2	4	22500
662	3	0	1	1	2	2	1	22750
663	4	0	1	1	2	2	1	23000
664	3	0	1	1	2	3	1	10000
665	3	0	1	1	2	3	1	10000
666	3	0	3	1	2	3	1	10000
667	3	0	3	1	2	3	1	10000
668	3	0	3	1	2	3	1	10000
669	3	0	3	1	2	3	1	10000
670	3	0	3	1	2	3	1	10000
671	3	0	3	1	2	3	1	10000
672	3	0	3	1	2	3	1	10000
673	3	0	3	1	2	3	1	10000
674	3	0	3	2	2	3	1	10000
675	3	0	3	2	2	3	1	10000
676	3	0	3	2	2	3	1	10000
677	3	0	3	2	2	3	1	10000
678	3	0	3	2	2	3	1	10000
679	2	0	3	1	2	3	1	10000
680	2	0	3	1	2	3	1	10000
681	2	0	3	1	2	3	1	10000
682	2	0	3	1	2	3	1	10000
683	3	0	2	2	2	3	1	10000
684	3	0	2	2	2	3	1	10000
685	4	0	3	1	2	3	1	10000
686	2	0	3	3	2	3	1	10000
687	2	0	3	3	2	3	1	10000
688	2	0	3	3	2	3	1	10000
689	2	0	3	3	2	3	1	10000
690	2	0	3	3	2	3	1	10000
691	2	0	3	3	2	3	1	10000
692	2	0	3	3	2	3	1	10000
693	2	0	1	3	2	3	1	10000
694	2	0	1	3	2	3	1	10000
695	2	0	1	3	2	3	1	10000
696	2	0	1	3	2	3	1	10000
697	2	0	1	3	2	3	1	10000
698	2.27	0	3	2	2	3	1	10000
699	2.27	0	3	2	2	3	1	10000
700	3	0	3	3	2	3	1	10000
701	3	0	3	3	2	3	1	10000
702	3	0	3	3	2	3	1	10000
703	2.27	0	3	1	2	3	1	10000
704	2.27	0	3	1	2	3	1	10000
705	2	0	1	2	2	3	1	10000
706	2	0	1	2	2	3	1	10000
707	2.27	0	1	1	2	3	1	10000
708	2	0	2	1	2	3	1	10000
709	3	0	4	3	2	3	1	10000
710	4	0	3	1	2	3	2	10000
711	4	0	1	1	2	3	2	10000
712	3	0	3	1	2	3	2	10000
713	3	0	3	2	2	3	3	10000
714	3	0	3	2	2	3	3	10000
715	3	0	3	3	2	3	3	10000
716	3	0	3	3	2	3	3	10000
717	5	0	2	3	2	3	3	10000
718	2.27	0	3	1	2	3	3	10000
719	2.27	0	1	2	2	3	4	10000
720	2	0	3	1	2	3	4	10000
721	3	0	1	1	2	3	4	10000
722	3	0	1	1	2	3	1	22500
723	3	0	1	1	2	3	1	22500
724	3	0	1	1	2	3	1	22500
725	3	0	1	2	2	3	1	22500
726	3	0	1	2	2	3	1	22500
727	3	0	1	2	2	3	1	22500
728	4	0	1	1	2	3	1	22500
729	2.27	0	1	2	2	3	1	22500
730	2.27	0	1	2	2	3	1	22500
731	2	0	1	3	2	3	1	22500
732	2	0	1	3	2	3	1	22500
733	2	0	1	3	2	3	1	22500
734	2	0	1	3	2	3	1	22500
735	2	0	1	3	2	3	1	22500
736	2	0	1	3	2	3	1	22500
737	2	0	1	3	2	3	1	22500
738	2	0	1	3	2	3	1	22500
739	2	0	1	3	2	3	1	22500
740	3	0	1	3	2	3	1	22500
741	3	0	1	3	2	3	1	22500
742	3	0	1	3	2	3	1	22500
743	3	0	1	3	2	3	1	22500
744	3	0	1	3	2	3	1	22500
745	2.27	0	1	1	2	3	1	22500
746	2.27	0	1	1	2	3	1	22500
747	2.27	0	1	1	2	3	1	22500
748	4	0	1	1	2	3	2	22500
749	4	0	1	1	2	3	2	22500
750	3	0	2	1	2	3	2	22500
751	2.27	0	1	1	2	3	3	22500
752	2.27	0	1	2	2	3	4	22500
753	2	0	1	3	2	3	1	22750
754	3	0	1	2	2	3	3	22750
755	5	0	1	3	2	3	3	22750
756	3	0	1	2	2	3	1	23000
757	3	0	1	3	2	3	1	23000
758	3	0	1	3	2	3	1	23000
759	3	0	3	2	2	3	1	23000
760	3	0	3	3	2	3	3	23000
761	3	0	3	1	2	3	4	23000
762	2	2	3	2	2	2	1	10000
763	2	2	3	1	2	2	1	10000
764	2	2	3	1	2	2	1	10000
765	2	2	3	1	2	2	1	10000
766	2	2	3	1	2	2	1	10000
767	2	2	3	1	2	2	1	10000
768	3	2	3	2	2	2	1	10000
769	3	2	3	2	2	2	1	10000
770	3	2	3	2	2	2	1	10000
771	3	2	3	2	2	2	1	10000
772	3	2	3	1	2	2	1	10000
773	3	2	3	1	2	2	1	10000
774	3	2	3	1	2	2	1	10000
775	3	2	3	1	2	2	1	10000
776	3	2	2	3	2	2	1	10000
777	3	2	1	2	2	2	1	10000
778	3	2	1	2	2	2	1	10000
779	3	2	3	3	2	2	1	10000
780	3	2	1	1	2	2	1	10000
781	3	2	3	3	2	2	2	10000
782	3	2	3	3	2	2	2	10000
783	3	2	1	1	2	2	2	10000
784	3	2	1	1	2	2	2	10000
785	3	2	3	2	2	2	3	10000
786	3	2	3	2	2	2	3	10000
787	3	2	3	3	2	2	3	10000
788	3	2	3	3	2	2	3	10000
789	3	2	2	1	2	2	3	10000
790	3	2	1	2	2	2	3	10000
791	3	2	1	2	2	2	4	10000
792	2	2	1	1	2	2	1	22500
793	2	2	1	1	2	2	1	22500
794	3	2	1	3	2	2	1	22500
795	3	2	1	3	2	2	1	22500
796	3	2	1	1	2	2	1	22500
797	3	2	1	1	2	2	1	22500
798	3	2	1	3	2	2	3	22500
799	3	2	3	2	2	2	3	22500
800	3	2	1	1	2	2	3	22500
801	3	2	3	2	2	2	1	23000
802	2	2	1	1	2	2	1	23000
803	3	2	1	3	2	2	2	23000
804	3	2	1	3	2	2	3	23000
805	3	2	1	1	2	2	1	23292
806	2	2	1	2	2	2	1	23500
807	2	2	1	1	2	2	1	23500
808	3	2	1	2	2	2	1	24000
809	3	2	1	2	2	2	1	24000
810	3	2	1	3	2	2	1	24000
811	3	2	1	1	2	2	1	24375
812	3	2	1	1	2	2	1	24375
813	3	2	1	2	2	2	1	24375
814	3	2	1	3	2	2	2	24375
815	3	2	1	2	2	2	3	24500
816	3	2	2	2	2	3	1	10000
817	2	2	3	1	2	3	1	10000
818	2	2	3	1	2	3	1	10000
819	2	2	3	1	2	3	1	10000
820	2	2	3	1	2	3	1	10000
821	2	2	3	1	2	3	1	10000
822	2	2	3	1	2	3	1	10000
823	2	2	3	1	2	3	1	10000
824	2	2	3	1	2	3	1	10000
825	3	2	3	2	2	3	1	10000
826	3	2	3	2	2	3	1	10000
827	3	2	3	2	2	3	1	10000
828	3	2	3	2	2	3	1	10000
829	3	2	3	2	2	3	1	10000
830	3	2	3	3	2	3	1	10000
831	3	2	3	3	2	3	1	10000
832	3	2	3	3	2	3	1	10000
833	3	2	3	3	2	3	1	10000
834	3	2	3	3	2	3	1	10000
835	3	2	3	3	2	3	1	10000
836	3	2	3	3	2	3	1	10000
837	3	2	2	3	2	3	1	10000
838	3	2	2	3	2	3	1	10000
839	3	2	2	1	2	3	1	10000
840	3	2	2	1	2	3	1	10000
841	3	2	3	1	2	3	1	10000
842	3	2	3	1	2	3	1	10000
843	3	2	3	1	2	3	1	10000
844	3	2	3	1	2	3	1	10000
845	3	2	3	1	2	3	1	10000
846	3	2	3	1	2	3	1	10000
847	3	2	3	1	2	3	1	10000
848	3	2	3	1	2	3	1	10000
849	3	2	1	3	2	3	1	10000
850	3	2	1	3	2	3	1	10000
851	3	2	1	3	2	3	1	10000
852	3	2	1	3	2	3	1	10000
853	4	2	3	2	2	3	1	10000
854	4	2	1	2	2	3	1	10000
855	3	2	1	1	2	3	1	10000
856	3	2	1	1	2	3	1	10000
857	3	2	1	1	2	3	1	10000
858	3	2	1	1	2	3	1	10000
859	2	2	1	1	2	3	1	10000
860	2	2	1	1	2	3	1	10000
861	2	2	1	1	2	3	1	10000
862	2	2	1	3	2	3	1	10000
863	2	2	1	3	2	3	1	10000
864	2.27	2	1	3	2	3	1	10000
865	3	2	3	3	2	3	2	10000
866	3	2	3	2	2	3	2	10000
867	3	2	3	1	2	3	2	10000
868	3	2	3	1	2	3	2	10000
869	3	2	3	1	2	3	2	10000
870	3	2	3	1	2	3	2	10000
871	3	2	2	1	2	3	2	10000
872	3	2	2	1	2	3	2	10000
873	3	2	2	1	2	3	2	10000
874	2	2	2	1	2	3	2	10000
875	2	2	2	1	2	3	3	10000
876	3	2	2	1	2	3	3	10000
877	3	2	2	1	2	3	3	10000
878	3	2	3	2	2	3	3	10000
879	3	2	3	2	2	3	3	10000
880	3	2	3	1	2	3	3	10000
881	3	2	3	1	2	3	3	10000
882	2.27	2	3	1	2	3	3	10000
883	2	2	3	2	2	3	3	10000
884	3	2	3	1	2	3	4	10000
885	3	2	3	1	2	3	4	10000
886	3	2	3	2	2	3	4	10000
887	3	2	1	2	2	3	4	10000
888	3	2	2	3	2	3	1	22500
889	3	2	2	3	2	3	1	22500
890	3	2	1	1	2	3	1	22500
891	3	2	1	1	2	3	1	22500
892	3	2	1	1	2	3	1	22500
893	3	2	1	1	2	3	1	22500
894	3	2	1	1	2	3	1	22500
895	3	2	1	1	2	3	1	22500
896	3	2	1	1	2	3	1	22500
897	4	2	3	2	2	3	1	22500
898	2	2	1	1	2	3	1	22500
899	2	2	1	1	2	3	1	22500
900	2	2	1	1	2	3	1	22500
901	2	2	1	1	2	3	1	22500
902	2	2	1	1	2	3	1	22500
903	2	2	1	1	2	3	1	22500
904	3	2	1	2	2	3	1	22500
905	3	2	1	2	2	3	1	22500
906	3	2	1	2	2	3	1	22500
907	3	2	1	2	2	3	1	22500
908	3	2	1	2	2	3	1	22500
909	3	2	1	3	2	3	1	22500
910	3	2	1	3	2	3	1	22500
911	3	2	1	3	2	3	1	22500
912	3	2	1	3	2	3	1	22500
913	3	2	1	3	2	3	1	22500
914	2	2	1	3	2	3	1	22500
915	3	2	1	2	2	3	2	22500
916	3	2	1	1	2	3	2	22500
917	3	2	1	1	2	3	2	22500
918	3	2	1	1	2	3	3	22500
919	3	2	1	1	2	3	3	22500
920	3	2	1	1	2	3	3	22500
921	3	2	1	3	2	3	1	22750
922	2.27	2	1	3	2	3	1	23000
923	3	2	1	1	2	3	2	23000
924	3	2	1	2	2	3	3	23000
925	3	2	3	1	2	3	3	23000
926	3	2	1	1	2	3	3	23000
927	3	2	3	1	2	3	1	23500
928	3	2	1	1	2	3	1	23500
929	2	2	3	1	2	3	3	23500
930	3	2	1	1	2	3	4	23500
931	3	2	3	1	2	3	4	23500
932	2	2	1	1	2	3	1	24000
933	2	2	1	1	2	3	1	24000
934	3	2	1	1	2	3	1	24000
935	3	2	1	3	2	3	1	24000
936	3	2	1	3	2	3	1	24000
937	3	2	1	1	2	3	2	24000
938	2	2	1	2	2	3	3	24000
939	3	2	2	2	2	3	3	24000
940	2	2	1	1	2	3	1	24375
941	2	2	1	1	2	3	1	24375
942	2	2	1	1	2	3	1	24375
943	3	2	1	2	2	3	1	24375
944	3	2	1	2	2	3	1	24375
945	3	2	1	3	2	3	1	24375
946	3	2	1	3	2	3	1	24375
947	4	2	1	2	2	3	1	24375
948	3	2	1	1	2	3	1	24375
949	3	2	3	2	2	3	1	24375
950	3	2	1	2	2	3	2	24375
951	2.27	2	1	1	2	3	3	24375
952	3	2	1	1	2	3	3	24375
953	3	2	1	2	2	3	4	24375
954	3	2	1	3	2	3	1	24500
955	3	2	1	1	2	3	2	24500
956	3	2	1	2	2	3	1	24917
957	2	2	1	1	2	3	1	24917
958	3	4	3	1	2	1	1	10000
959	3	4	1	1	2	1	1	22500
960	3	4	1	1	2	1	1	25000
961	3	4	3	2	2	2	1	10000
962	3	4	3	2	2	2	1	10000
963	3	4	3	2	2	2	1	10000
964	3	4	3	2	2	2	1	10000
965	3	4	3	2	2	2	1	10000
966	2	4	2	3	2	2	1	10000
967	3	4	3	1	2	2	1	10000
968	3	4	3	1	2	2	1	10000
969	2	4	3	3	2	2	1	10000
970	2	4	3	3	2	2	1	10000
971	3	4	3	3	2	2	1	10000
972	3	4	3	3	2	2	1	10000
973	3	4	3	3	2	2	1	10000
974	3	4	3	3	2	2	1	10000
975	2	4	1	2	2	2	1	10000
976	3	4	2	2	2	2	1	10000
977	3	4	2	2	2	2	1	10000
978	3	4	2	2	2	2	1	10000
979	3	4	2	2	2	2	1	10000
980	3	4	2	1	2	2	1	10000
981	3	4	1	3	2	2	1	10000
982	3	4	1	3	2	2	1	10000
983	3	4	1	3	2	2	1	10000
984	3	4	1	2	2	2	1	10000
985	3	4	1	2	2	2	1	10000
986	2	4	3	2	2	2	1	10000
987	2	4	3	1	2	2	1	10000
988	3	4	1	1	2	2	1	10000
989	2	4	1	1	2	2	1	10000
990	3	4	3	3	2	2	2	10000
991	3	4	3	3	2	2	2	10000
992	3	4	3	3	2	2	2	10000
993	3	4	1	1	2	2	2	10000
994	4	4	3	1	2	2	2	10000
995	3	4	2	1	2	2	2	10000
996	3	4	3	1	2	2	3	10000
997	3	4	3	1	2	2	3	10000
998	3	4	3	1	2	2	3	10000
999	3	4	2	1	2	2	3	10000
1000	3	4	1	3	2	2	3	10000
1001	3	4	1	3	2	2	3	10000
1002	3	4	3	3	2	2	3	10000
1003	3	4	3	3	2	2	3	10000
1004	3	4	3	3	2	2	3	10000
1005	3	4	3	2	2	2	3	10000
1006	3	4	3	2	2	2	3	10000
1007	3	4	1	2	2	2	4	10000
1008	3	4	2	3	2	2	4	10000
1009	3	4	2	2	2	2	1	22500
1010	2	4	1	2	2	2	1	22500
1011	3	4	1	2	2	2	1	22500
1012	3	4	1	2	2	2	1	22500
1013	3	4	1	2	2	2	1	22500
1014	3	4	1	2	2	2	1	22500
1015	3	4	1	2	2	2	1	22500
1016	3	4	1	2	2	2	1	22500
1017	3	4	1	2	2	2	1	22500
1018	3	4	1	2	2	2	1	22500
1019	3	4	2	3	2	2	1	22500
1020	2	4	2	2	2	2	1	22500
1021	2	4	1	1	2	2	1	22500
1022	3	4	1	3	2	2	2	22500
1023	3	4	1	3	2	2	2	22500
1024	4	4	3	1	2	2	2	22500
1025	3	4	3	1	2	2	3	22500
1026	3	4	3	3	2	2	3	22500
1027	3	4	3	3	2	2	3	22500
1028	3	4	4	3	2	2	4	22500
1029	3	4	1	3	2	2	1	22750
1030	3	4	1	1	2	2	1	22750
1031	2	4	1	3	2	2	1	23000
1032	2	4	1	3	2	2	1	23000
1033	3	4	1	3	2	2	1	23000
1034	3	4	1	2	2	2	1	23000
1035	3	4	1	1	2	2	1	23000
1036	3	4	1	1	2	2	2	23000
1037	3	4	1	3	2	2	3	23000
1038	3	4	1	1	2	2	3	23000
1039	3	4	1	2	2	2	3	23000
1040	3	4	1	2	2	2	4	23000
1041	3	4	1	2	2	2	1	24000
1042	3	4	3	3	2	2	1	24000
1043	3	4	3	1	2	2	3	24000
1044	3	4	1	2	2	2	1	24375
1045	3	4	1	3	2	2	1	24375
1046	3	4	1	3	2	2	2	24375
1047	3	4	1	3	2	2	3	24375
1048	3	4	1	3	2	2	3	24500
1049	3	4	1	2	2	2	1	25000
1050	3	4	1	2	2	2	1	25000
1051	3	4	1	2	2	2	1	25000
1052	3	4	3	2	2	2	1	25000
1053	2	4	1	2	2	2	1	25000
1054	2	4	1	2	2	2	1	25000
1055	3	4	1	1	2	2	1	25000
1056	3	4	1	1	2	2	1	25000
1057	3	4	3	3	2	2	1	25000
1058	2	4	1	1	2	2	1	25000
1059	3	4	3	1	2	3	1	10000
1060	3	4	3	1	2	3	1	10000
1061	3	4	3	1	2	3	1	10000
1062	3	4	3	1	2	3	1	10000
1063	3	4	3	1	2	3	1	10000
1064	3	4	3	1	2	3	1	10000
1065	3	4	3	3	2	3	1	10000
1066	3	4	3	3	2	3	1	10000
1067	3	4	3	3	2	3	1	10000
1068	3	4	3	3	2	3	1	10000
1069	3	4	3	3	2	3	1	10000
1070	3	4	3	3	2	3	1	10000
1071	3	4	3	3	2	3	1	10000
1072	3	4	3	3	2	3	1	10000
1073	3	4	3	3	2	3	1	10000
1074	3	4	3	3	2	3	1	10000
1075	3	4	3	3	2	3	1	10000
1076	3	4	3	3	2	3	1	10000
1077	3	4	3	3	2	3	1	10000
1078	3	4	1	1	2	3	1	10000
1079	3	4	1	1	2	3	1	10000
1080	3	4	1	1	2	3	1	10000
1081	3	4	1	3	2	3	1	10000
1082	3	4	1	3	2	3	1	10000
1083	3	4	1	3	2	3	1	10000
1084	3	4	1	3	2	3	1	10000
1085	3	4	1	3	2	3	1	10000
1086	2.27	4	1	3	2	3	1	10000
1087	2	4	3	3	2	3	1	10000
1088	2	4	3	3	2	3	1	10000
1089	2	4	3	3	2	3	1	10000
1090	2	4	3	1	2	3	1	10000
1091	2	4	3	1	2	3	1	10000
1092	2	4	2	3	2	3	1	10000
1093	2	4	1	2	2	3	1	10000
1094	3	4	4	2	2	3	1	10000
1095	3	4	3	2	2	3	1	10000
1096	3	4	3	2	2	3	1	10000
1097	3	4	3	2	2	3	1	10000
1098	3	4	3	2	2	3	1	10000
1099	3	4	3	2	2	3	1	10000
1100	2	4	3	2	2	3	1	10000
1101	2	4	3	2	2	3	1	10000
1102	2	4	3	2	2	3	1	10000
1103	3	4	1	2	2	3	1	10000
1104	3	4	1	2	2	3	1	10000
1105	3	4	1	3	2	3	2	10000
1106	2	4	2	1	2	3	2	10000
1107	3	4	3	3	2	3	2	10000
1108	3	4	3	3	2	3	2	10000
1109	3	4	3	3	2	3	2	10000
1110	3	4	2	3	2	3	2	10000
1111	3	4	2	1	2	3	2	10000
1112	2	4	3	1	2	3	2	10000
1113	3	4	3	1	2	3	2	10000
1114	3	4	3	1	2	3	3	10000
1115	3	4	3	1	2	3	3	10000
1116	3	4	3	1	2	3	3	10000
1117	3	4	3	1	2	3	3	10000
1118	3	4	1	3	2	3	3	10000
1119	3	4	1	3	2	3	3	10000
1120	3	4	1	3	2	3	3	10000
1121	3	4	1	3	2	3	3	10000
1122	3	4	2	3	2	3	3	10000
1123	3	4	2	3	2	3	3	10000
1124	3	4	2	3	2	3	3	10000
1125	3	4	3	3	2	3	3	10000
1126	3	4	3	3	2	3	3	10000
1127	3	4	3	3	2	3	3	10000
1128	3	4	3	3	2	3	3	10000
1129	3	4	3	3	2	3	3	10000
1130	3	4	3	3	2	3	3	10000
1131	3	4	3	3	2	3	3	10000
1132	3	4	3	3	2	3	3	10000
1133	3	4	3	3	2	3	3	10000
1134	2	4	3	1	2	3	3	10000
1135	3	4	3	2	2	3	3	10000
1136	3	4	3	2	2	3	3	10000
1137	3	4	3	2	2	3	3	10000
1138	3	4	3	2	2	3	3	10000
1139	3	4	3	2	2	3	3	10000
1140	3	4	3	2	2	3	3	10000
1141	3	4	3	2	2	3	3	10000
1142	3	4	1	1	2	3	3	10000
1143	3	4	1	1	2	3	3	10000
1144	2	4	2	1	2	3	3	10000
1145	3	4	1	2	2	3	3	10000
1146	3	4	1	2	2	3	3	10000
1147	2	4	3	2	2	3	3	10000
1148	2	4	3	3	2	3	3	10000
1149	2	4	3	3	2	3	3	10000
1150	3	4	2	2	2	3	4	10000
1151	3	4	3	3	2	3	4	10000
1152	3	4	3	3	2	3	4	10000
1153	3	4	3	3	2	3	4	10000
1154	3	4	3	3	2	3	4	10000
1155	2.27	4	3	3	2	3	4	10000
1156	2	4	1	3	2	3	1	22500
1157	2	4	1	3	2	3	1	22500
1158	2	4	1	3	2	3	1	22500
1159	2	4	1	3	2	3	1	22500
1160	3	4	1	3	2	3	1	22500
1161	3	4	1	3	2	3	1	22500
1162	3	4	1	3	2	3	1	22500
1163	3	4	1	3	2	3	1	22500
1164	3	4	1	3	2	3	1	22500
1165	3	4	1	3	2	3	1	22500
1166	3	4	1	3	2	3	1	22500
1167	3	4	1	3	2	3	1	22500
1168	3	4	1	3	2	3	1	22500
1169	3	4	1	3	2	3	1	22500
1170	3	4	1	3	2	3	1	22500
1171	3	4	1	3	2	3	1	22500
1172	3	4	1	3	2	3	1	22500
1173	3	4	1	3	2	3	1	22500
1174	3	4	1	3	2	3	1	22500
1175	3	4	1	3	2	3	1	22500
1176	3	4	1	3	2	3	1	22500
1177	3	4	1	3	2	3	1	22500
1178	3	4	1	1	2	3	1	22500
1179	3	4	1	1	2	3	1	22500
1180	3	4	1	1	2	3	1	22500
1181	3	4	1	1	2	3	1	22500
1182	3	4	1	1	2	3	1	22500
1183	3	4	1	1	2	3	1	22500
1184	3	4	3	3	2	3	1	22500
1185	3	4	3	3	2	3	1	22500
1186	3	4	3	3	2	3	1	22500
1187	3	4	3	3	2	3	1	22500
1188	3	4	3	3	2	3	1	22500
1189	3	4	3	3	2	3	1	22500
1190	2.27	4	2	3	2	3	1	22500
1191	3	4	2	1	2	3	1	22500
1192	3	4	3	2	2	3	1	22500
1193	3	4	3	2	2	3	1	22500
1194	3	4	3	2	2	3	1	22500
1195	2	4	1	1	2	3	2	22500
1196	3	4	2	3	2	3	2	22500
1197	3	4	1	3	2	3	2	22500
1198	3	4	1	3	2	3	2	22500
1199	3	4	1	3	2	3	2	22500
1200	3	4	1	3	2	3	3	22500
1201	3	4	1	3	2	3	3	22500
1202	3	4	1	3	2	3	3	22500
1203	3	4	1	3	2	3	3	22500
1204	3	4	1	3	2	3	3	22500
1205	3	4	1	3	2	3	3	22500
1206	3	4	3	3	2	3	3	22500
1207	3	4	1	2	2	3	3	22500
1208	3	4	1	2	2	3	3	22500
1209	3	4	1	2	2	3	3	22500
1210	3	4	3	2	2	3	3	22500
1211	3	4	4	1	2	3	3	22500
1212	2	4	1	1	2	3	3	22500
1213	3	4	1	2	2	3	4	22500
1214	3	4	1	2	2	3	4	22500
1215	3	4	1	3	2	3	4	22500
1216	3	4	1	3	2	3	4	22500
1217	3	4	1	3	2	3	4	22500
1218	2.27	4	1	3	2	3	4	22500
1219	3	4	3	3	2	3	1	22750
1220	3	4	3	3	2	3	1	22750
1221	3	4	1	2	2	3	1	23000
1222	3	4	1	3	2	3	1	23000
1223	3	4	1	3	2	3	1	23000
1224	3	4	1	3	2	3	1	23000
1225	3	4	1	3	2	3	2	23000
1226	3	4	3	3	2	3	2	23000
1227	3	4	1	1	2	3	3	23000
1228	3	4	1	1	2	3	3	23000
1229	3	4	1	3	2	3	3	23000
1230	3	4	1	3	2	3	3	23000
1231	3	4	1	3	2	3	3	23000
1232	2	4	1	1	2	3	3	23000
1233	3	4	3	3	2	3	3	23000
1234	3	4	3	3	2	3	3	23000
1235	3	4	1	2	2	3	3	23000
1236	2	4	1	2	2	3	3	23000
1237	3	4	3	2	2	3	3	23500
1238	3	4	1	1	2	3	3	23500
1239	3	4	1	2	2	3	2	23833
1240	3	4	1	3	2	3	1	24000
1241	3	4	3	2	2	3	1	24000
1242	3	4	1	1	2	3	1	24000
1243	3	4	3	1	2	3	2	24000
1244	3	4	1	3	2	3	3	24000
1245	3	4	1	2	2	3	3	24000
1246	2	4	3	3	2	3	3	24000
1247	3	4	1	1	2	3	1	24375
1248	2	4	1	2	2	3	1	24375
1249	3	4	1	2	2	3	1	24375
1250	2	4	3	2	2	3	1	24375
1251	3	4	1	1	2	3	2	24375
1252	2	4	1	3	2	3	1	24500
1253	3	4	1	1	2	3	3	24500
1254	3	4	1	3	2	3	3	24917
1255	3	4	1	3	2	3	4	24917
1256	2	4	3	3	2	3	1	25000
1257	3	4	1	1	2	3	1	25000
1258	3	4	1	1	2	3	1	25000
1259	3	4	1	1	2	3	1	25000
1260	3	4	1	3	2	3	1	25000
1261	3	4	1	3	2	3	1	25000
1262	3	4	1	3	2	3	1	25000
1263	3	4	1	3	2	3	1	25000
1264	3	4	1	3	2	3	1	25000
1265	3	4	1	3	2	3	1	25000
1266	3	4	1	3	2	3	1	25000
1267	3	4	1	3	2	3	1	25000
1268	3	4	1	3	2	3	1	25000
1269	3	4	1	3	2	3	1	25000
1270	3	4	1	3	2	3	1	25000
1271	3	4	1	3	2	3	1	25000
1272	2.27	4	3	3	2	3	1	25000
1273	2	4	1	3	2	3	1	25000
1274	2	4	1	1	2	3	1	25000
1275	3	4	1	2	2	3	1	25000
1276	3	4	1	2	2	3	1	25000
1277	3	4	1	2	2	3	1	25000
1278	3	4	2	3	2	3	1	25000
1279	2	4	1	1	2	3	2	25000
1280	2	4	1	1	2	3	2	25000
1281	3	4	1	3	2	3	2	25000
1282	3	4	1	3	2	3	2	25000
1283	3	4	1	3	2	3	2	25000
1284	3	4	3	3	2	3	3	25000
1285	3	4	1	3	2	3	3	25000
1286	3	4	1	3	2	3	3	25000
1287	3	4	1	3	2	3	3	25000
1288	3	4	1	3	2	3	3	25000
1289	3	4	1	3	2	3	3	25000
1290	3	4	1	3	2	3	3	25000
1291	3	4	1	3	2	3	3	25000
1292	2	4	3	1	2	3	3	25000
1293	3	4	1	1	2	3	3	25000
1294	3	4	1	2	2	3	3	25000
1295	3	4	1	2	2	3	3	25000
1296	3	4	1	2	2	3	3	25000
1297	3	4	2	3	2	3	3	25000
1298	3	4	2	1	2	3	3	25000
1299	2	4	1	1	2	3	3	25000
1300	3	4	1	3	2	3	4	25000
1301	3	4	1	2	2	3	4	25000
1302	2.27	4	1	3	2	3	4	25000
1303	3	4	3	3	2	3	4	25000
1304	3	4	1	3	2	3	2	26000
1305	3	4	1	3	2	3	2	26000
1306	3	4	3	3	2	3	3	26000
1307	3	4	3	2	2	3	3	26000
1308	3	4	1	2	2	3	3	26000
1309	2	4	3	2	2	3	3	26000
1310	3	4	1	3	2	3	1	26500
1311	3	4	1	3	2	3	1	26500
1312	3	4	1	2	2	3	1	26500
1313	3	4	1	1	2	3	1	26500
1314	3	4	3	3	2	3	1	26500
1315	3	7.5	1	2	2	2	1	10000
1316	3	7.5	1	2	2	2	1	10000
1317	3	7.5	2	2	2	2	1	10000
1318	3	7.5	3	2	2	2	1	10000
1319	3	7.5	3	2	2	2	1	10000
1320	3	7.5	3	2	2	2	1	10000
1321	3	7.5	3	2	2	2	1	10000
1322	3	7.5	3	3	2	2	1	10000
1323	3	7.5	3	3	2	2	1	10000
1324	3	7.5	3	3	2	2	1	10000
1325	3	7.5	3	1	2	2	1	10000
1326	3	7.5	3	3	2	2	2	10000
1327	3	7.5	3	3	2	2	2	10000
1328	3	7.5	3	3	2	2	2	10000
1329	3	7.5	1	3	2	2	2	10000
1330	3	7.5	1	3	2	2	2	10000
1331	3	7.5	3	2	2	2	2	10000
1332	3	7.5	3	2	2	2	2	10000
1333	3	7.5	3	1	2	2	2	10000
1334	3	7.5	2	3	2	2	2	10000
1335	3	7.5	3	1	2	2	3	10000
1336	3	7.5	3	2	2	2	4	10000
1337	3	7.5	3	2	2	2	4	10000
1338	3	7.5	3	3	2	2	1	22500
1339	3	7.5	2	3	2	2	2	22500
1340	3	7.5	1	2	2	2	2	22500
1341	3	7.5	1	3	2	2	1	22750
1342	3	7.5	1	3	2	2	2	22750
1343	3	7.5	1	2	2	2	1	23000
1344	3	7.5	1	2	2	2	1	23000
1345	3	7.5	1	2	2	2	1	23000
1346	3	7.5	3	3	2	2	1	23000
1347	3	7.5	3	3	2	2	1	23000
1348	3	7.5	1	3	2	2	2	23000
1349	3	7.5	1	3	2	2	2	23000
1350	3	7.5	3	2	2	2	2	23000
1351	3	7.5	1	1	2	2	2	23000
1352	3	7.5	3	3	2	2	2	23000
1353	3	7.5	1	2	2	2	1	24000
1354	3	7.5	1	1	2	2	3	24500
1355	3	7.5	1	1	2	3	1	10000
1356	3	7.5	1	1	2	3	1	10000
1357	3	7.5	1	1	2	3	1	10000
1358	3	7.5	3	2	2	3	1	10000
1359	3	7.5	3	2	2	3	1	10000
1360	3	7.5	3	2	2	3	1	10000
1361	3	7.5	3	2	2	3	1	10000
1362	3	7.5	3	2	2	3	1	10000
1363	3	7.5	3	2	2	3	1	10000
1364	3	7.5	3	3	2	3	1	10000
1365	3	7.5	3	3	2	3	1	10000
1366	3	7.5	3	3	2	3	1	10000
1367	3	7.5	3	3	2	3	1	10000
1368	3	7.5	3	3	2	3	1	10000
1369	3	7.5	3	1	2	3	1	10000
1370	3	7.5	3	1	2	3	1	10000
1371	3	7.5	3	1	2	3	1	10000
1372	3	7.5	3	1	2	3	1	10000
1373	3	7.5	3	1	2	3	1	10000
1374	3	7.5	3	1	2	3	1	10000
1375	3	7.5	3	1	2	3	1	10000
1376	3	7.5	2	1	2	3	1	10000
1377	3	7.5	1	2	2	3	1	10000
1378	3	7.5	1	3	2	3	1	10000
1379	3	7.5	3	2	2	3	2	10000
1380	3	7.5	3	2	2	3	2	10000
1381	3	7.5	1	1	2	3	2	10000
1382	3	7.5	1	1	2	3	2	10000
1383	3	7.5	1	3	2	3	2	10000
1384	3	7.5	3	1	2	3	3	10000
1385	3	7.5	3	1	2	3	3	10000
1386	3	7.5	3	1	2	3	3	10000
1387	3	7.5	1	1	2	3	3	10000
1388	3	7.5	1	1	2	3	3	10000
1389	3	7.5	1	1	2	3	3	10000
1390	3	7.5	3	3	2	3	3	10000
1391	3	7.5	3	3	2	3	3	10000
1392	3	7.5	2	3	2	3	3	10000
1393	3	7.5	2	3	2	3	3	10000
1394	3	7.5	1	2	2	3	3	10000
1395	3	7.5	1	2	2	3	3	10000
1396	3	7.5	3	2	2	3	4	10000
1397	3	7.5	1	1	2	3	1	22500
1398	3	7.5	1	1	2	3	1	22500
1399	3	7.5	1	2	2	3	1	22500
1400	3	7.5	1	2	2	3	1	22500
1401	3	7.5	1	2	2	3	1	22500
1402	3	7.5	1	2	2	3	1	22500
1403	3	7.5	1	3	2	3	1	22500
1404	3	7.5	1	3	2	3	1	22500
1405	3	7.5	1	3	2	3	1	22500
1406	3	7.5	1	3	2	3	1	22500
1407	3	7.5	1	2	2	3	2	22500
1408	3	7.5	1	3	2	3	2	22500
1409	3	7.5	1	1	2	3	3	22500
1410	3	7.5	1	1	2	3	3	22500
1411	3	7.5	1	1	2	3	3	22500
1412	3	7.5	1	3	2	3	3	22500
1413	3	7.5	1	3	2	3	3	22500
1414	3	7.5	1	3	2	3	3	22500
1415	3	7.5	1	3	2	3	1	22750
1416	3	7.5	1	3	2	3	3	22750
1417	3	7.5	1	1	2	3	1	23000
1418	3	7.5	1	1	2	3	1	23000
1419	3	7.5	3	1	2	3	1	23000
1420	3	7.5	3	2	2	3	1	23000
1421	3	7.5	1	3	2	3	1	23000
1422	3	7.5	1	1	2	3	3	23000
1423	3	7.5	1	1	2	3	3	23000
1424	3	7.5	1	3	2	3	3	23000
1425	3	7.5	2	3	2	3	1	24375
1426	3	7.5	1	1	2	3	1	24500
1427	3	7.5	1	1	2	3	3	24917
1428	3	7.5	1	1	2	3	1	25000
1429	3	7.5	1	1	2	3	1	25000
1430	3	7.5	1	1	2	3	1	25000
1431	3	7.5	1	1	2	3	1	25000
1432	3	7.5	1	2	2	3	1	25000
1433	3	7.5	1	2	2	3	1	25000
1434	3	7.5	3	3	2	3	1	25000
1435	3	7.5	2	2	2	3	1	25000
1436	3	7.5	1	2	2	3	2	25000
1437	3	7.5	1	2	2	3	2	25000
1438	3	7.5	3	1	2	3	2	25000
1439	3	7.5	1	3	2	3	2	25000
1440	3	7.5	1	1	2	3	3	25000
1441	3	7.5	1	1	2	3	3	25000
1442	3	7.5	1	1	2	3	3	25000
1443	3	7.5	1	3	2	3	3	25000
1444	3	7.5	1	3	2	3	3	25000
1445	3	7.5	1	3	2	3	3	25000
1446	3	7.5	2	3	2	3	3	25000
1447	3	7.5	3	3	2	3	1	26000
1448	3	7.5	1	3	2	3	1	26500
1449	3	7.5	1	3	2	3	1	26500
1450	3	7.5	1	1	2	3	1	26500
1451	3	7.5	1	1	2	3	1	26500
1452	3	7.5	1	2	2	3	2	26500
1453	3	7.5	1	1	2	3	3	26500
1454	3	7.5	1	1	2	3	3	26500
1455	3	7.5	3	1	2	3	3	26500
1456	3	7.5	4	1	2	3	1	27500
1457	3	7.5	3	1	2	3	1	27500
1458	3	7.5	1	1	2	3	1	27500
1459	3	7.5	1	1	2	3	1	27500
1460	3	7.5	1	3	2	3	2	27500
1461	3	0	3	2	2	2	1	10000
1462	3	0	3	3	2	2	1	10000
1463	2	0	3	3	2	2	1	10500
1464	2	0	3	3	2	2	1	10500
1465	1	0	1	2	2	2	1	10500
1466	1	0	1	1	2	2	1	10500
1467	2	0	1	1	2	2	1	10500
1468	4	0	1	2	2	2	3	10500
1469	2	0	2	2	2	3	1	10000
1470	2	0	3	2	2	3	1	10000
1471	2	0	3	2	2	3	1	10000
1472	2	0	3	2	2	3	1	10000
1473	2	0	3	2	2	3	1	10000
1474	2	0	3	2	2	3	1	10000
1475	3	0	3	2	2	3	1	10292
1476	3	0	3	2	2	3	4	10292
1477	3	0	1	1	2	3	1	10500
1478	3	0	1	1	2	3	1	10500
1479	3	0	1	1	2	3	1	10500
1480	2	0	1	2	2	3	1	10500
1481	2	0	1	2	2	3	1	10500
1482	3	0	1	3	2	3	1	10500
1483	3	0	1	3	2	3	1	10500
1484	2	0	1	1	2	3	1	10500
1485	2	0	1	1	2	3	1	10500
1486	2	0	1	1	2	3	1	10500
1487	2	0	1	3	2	3	1	10500
1488	2	0	1	3	2	3	1	10500
1489	2	0	1	3	2	3	1	10500
1490	2	0	3	1	2	3	1	10500
1491	2	0	3	1	2	3	1	10500
1492	2	0	3	1	2	3	1	10500
1493	2	0	2	2	2	3	1	10500
1494	1	0	1	1	2	3	1	10500
1495	4	0	3	1	2	3	1	10500
1496	4	0	3	1	2	3	1	10500
1497	2	0	3	2	2	3	1	10500
1498	2	0	3	2	2	3	1	10500
1499	2	0	3	2	2	3	1	10500
1500	2	0	3	2	2	3	1	10500
1501	2	0	3	2	2	3	1	10500
1502	2	0	3	2	2	3	1	10500
1503	2.27	0	1	1	2	3	4	10500
1504	2.27	0	1	1	2	3	4	10500
1505	2.27	2	3	1	2	1	1	10000
1506	3	2	1	3	2	2	1	10000
1507	2	2	2	3	2	2	3	10292
1508	2	2	3	2	2	2	1	10500
1509	2	2	3	2	2	2	1	10500
1510	2	2	1	1	2	2	1	10500
1511	2	2	1	1	2	2	1	10500
1512	3	2	1	2	2	2	1	10500
1513	3	2	1	2	2	2	1	10500
1514	3	2	3	1	2	2	2	10500
1515	3	2	2	1	2	2	2	10500
1516	3	2	3	1	2	2	4	10500
1517	2	2	3	2	2	2	4	10500
1518	2	2	3	2	2	3	1	10000
1519	2	2	3	2	2	3	1	10000
1520	3	2	2	3	2	3	3	10000
1521	3	2	3	3	2	3	3	10000
1522	3	2	3	3	2	3	3	10000
1523	3	2	1	2	2	3	3	10000
1524	3	2	1	2	2	3	3	10000
1525	2	2	3	1	2	3	1	10292
1526	2	2	3	3	2	3	2	10292
1527	3	2	1	3	2	3	3	10292
1528	3	2	2	2	2	3	3	10292
1529	2	2	1	2	2	3	4	10292
1530	3	2	3	2	2	3	1	10500
1531	3	2	1	1	2	3	1	10500
1532	3	2	1	1	2	3	1	10500
1533	3	2	2	2	2	3	1	10500
1534	2	2	1	1	2	3	1	10500
1535	2	2	1	1	2	3	1	10500
1536	2	2	1	1	2	3	1	10500
1537	2	2	1	1	2	3	1	10500
1538	2	2	1	2	2	3	2	10500
1539	2	2	3	2	2	3	2	10500
1540	3	2	1	1	2	3	2	10500
1541	3	2	1	3	2	3	3	10500
1542	3	2	1	3	2	3	3	10500
1543	3	2	1	1	2	3	3	10500
1544	3	2	3	2	2	3	4	10500
1545	3	2	3	1	2	3	4	10500
1546	3	4	1	1	2	2	1	10292
1547	3	4	1	3	2	2	3	10292
1548	3	4	3	1	2	2	1	10500
1549	3	4	3	1	2	2	1	10500
1550	2	4	1	2	2	2	1	10500
1551	3	4	1	2	2	2	1	10500
1552	3	4	1	2	2	2	1	10500
1553	3	4	1	1	2	2	2	10500
1554	3	4	1	1	2	2	2	10500
1555	2.27	4	3	3	2	3	1	10292
1556	3	4	3	2	2	3	3	10292
1557	3	4	1	3	2	3	3	10292
1558	3	4	2	3	2	3	3	10292
1559	2	4	3	2	2	3	3	10292
1560	2	4	3	2	2	3	3	10292
1561	3	4	1	2	2	3	3	10292
1562	2	4	1	2	2	3	3	10292
1563	2.27	4	1	2	2	3	4	10292
1564	2.27	4	2	1	2	3	1	10500
1565	2.27	4	1	1	2	3	1	10500
1566	3	4	3	1	2	3	1	10500
1567	3	4	3	1	2	3	1	10500
1568	3	4	3	1	2	3	1	10500
1569	3	4	3	1	2	3	1	10500
1570	3	4	1	2	2	3	1	10500
1571	3	4	1	2	2	3	1	10500
1572	3	4	1	2	2	3	1	10500
1573	3	4	1	2	2	3	1	10500
1574	2	4	3	1	2	3	1	10500
1575	2	4	3	1	2	3	1	10500
1576	2	4	1	1	2	3	1	10500
1577	2	4	1	2	2	3	1	10500
1578	2	4	1	2	2	3	1	10500
1579	2	4	3	2	2	3	1	10500
1580	2	4	3	2	2	3	1	10500
1581	2	4	2	1	2	3	1	10500
1582	2	4	3	2	2	3	3	10500
1583	3	4	3	1	2	3	3	10500
1584	3	4	3	1	2	3	3	10500
1585	3	4	1	2	2	3	3	10500
1586	3	4	3	3	2	3	3	10500
1587	3	4	1	3	2	3	4	10500
1588	3	4	1	1	2	3	4	10500
1589	3	4	3	2	2	3	4	10500
1590	3	7.5	2	1	2	2	1	10000
1591	3	7.5	1	3	2	2	1	10000
1592	2	7.5	1	3	2	3	1	10000
1593	2	7.5	3	2	2	3	1	10000
1594	2	7.5	1	2	2	3	1	10292
1595	2.27	7.5	1	1	2	3	1	10292
1596	3	7.5	3	2	2	3	1	10292
1597	3	7.5	2	1	2	3	2	10292
1598	3	7.5	1	2	2	3	1	10500
1599	3	7.5	1	1	2	3	3	10500
1600	2	7.5	1	3	2	3	4	10500
1601	3	7.5	1	2	2	3	4	10500
1602	3	7.5	1	2	2	3	4	10500
1603	2	7.5	1	3	2	3	1	27500
1604	3	7.5	1	2	2	3	3	27500
1605	3	7.5	1	1	2	3	3	28500
1606	3	0	2	2	2	2	1	9000
1607	3	0	2	2	2	2	1	9000
1608	3	0	1	3	2	2	2	9000
1609	3	0	1	3	2	2	2	9000
1610	3	0	1	2	2	2	1	11000
1611	3	0	1	2	2	2	1	11000
1612	3	0	1	3	2	2	2	11000
1613	2	0	1	2	2	3	1	9000
1614	2	0	1	2	2	3	1	9000
1615	2	0	1	2	2	3	1	9000
1616	2	0	1	2	2	3	1	9000
1617	2	0	1	2	2	3	1	9000
1618	2	0	1	2	2	3	1	9000
1619	3	0	3	1	2	3	1	9000
1620	3	0	1	2	2	3	1	9208
1621	2	0	2	1	2	3	1	9208
1622	4	0	2	2	2	3	2	9208
1623	3	0	1	1	2	3	3	9500
1624	2	0	2	2	2	3	1	11000
1625	3	0	2	1	2	3	1	11000
1626	3	2	3	3	2	2	1	9000
1627	3	2	1	2	2	2	1	9000
1628	3	2	1	1	2	2	1	9000
1629	3	2	1	2	2	2	3	9000
1630	3	2	1	3	2	2	1	9208
1631	3	2	2	3	2	2	1	11000
1632	3	2	1	2	2	2	1	11000
1633	3	2	3	1	2	2	1	11000
1634	3	2	2	2	2	2	3	11000
1635	3	2	1	2	2	3	1	9000
1636	3	2	1	2	2	3	1	9000
1637	3	2	1	2	2	3	1	9000
1638	3	2	1	2	2	3	1	9000
1639	3	2	1	2	2	3	1	9000
1640	3	2	1	2	2	3	1	9000
1641	3	2	1	2	2	3	1	9000
1642	3	2	1	2	2	3	1	9000
1643	3	2	2	2	2	3	1	9000
1644	3	2	2	2	2	3	1	9000
1645	3	2	2	2	2	3	1	9000
1646	3	2	2	2	2	3	1	9000
1647	3	2	2	2	2	3	1	9000
1648	2	2	3	2	2	3	1	9000
1649	2	2	3	2	2	3	1	9000
1650	2	2	3	2	2	3	1	9000
1651	2	2	3	2	2	3	1	9000
1652	2	2	3	2	2	3	1	9000
1653	2	2	1	3	2	3	1	9000
1654	3	2	1	3	2	3	1	9000
1655	3	2	1	3	2	3	1	9000
1656	3	2	3	1	2	3	1	9000
1657	3	2	3	1	2	3	1	9000
1658	3	2	3	1	2	3	1	9000
1659	3	2	3	1	2	3	1	9000
1660	3	2	3	1	2	3	1	9000
1661	3	2	3	1	2	3	1	9000
1662	3	2	3	1	2	3	1	9000
1663	3	2	3	1	2	3	1	9000
1664	3	2	3	1	2	3	1	9000
1665	3	2	3	1	2	3	1	9000
1666	3	2	3	1	2	3	1	9000
1667	3	2	1	1	2	3	1	9000
1668	3	2	1	1	2	3	1	9000
1669	3	2	1	1	2	3	1	9000
1670	3	2	1	1	2	3	1	9000
1671	3	2	1	1	2	3	1	9000
1672	3	2	1	1	2	3	1	9000
1673	3	2	3	3	2	3	2	9000
1674	3	2	1	3	2	3	3	9000
1675	2	2	1	3	2	3	3	9000
1676	2	2	3	2	2	3	3	9000
1677	2	2	3	2	2	3	3	9000
1678	2	2	3	3	2	3	1	9208
1679	3	2	3	2	2	3	1	9208
1680	3	2	1	1	2	3	1	9208
1681	3	2	1	2	2	3	1	9208
1682	3	2	2	1	2	3	2	9208
1683	3	2	1	1	2	3	1	9500
1684	3	2	3	1	2	3	3	9500
1685	3	2	3	1	2	3	3	9500
1686	3	2	3	1	2	3	3	9500
1687	3	2	1	1	2	3	3	9500
1688	3	2	1	2	2	3	1	11000
1689	3	2	1	2	2	3	1	11000
1690	3	2	1	2	2	3	1	11000
1691	3	2	2	2	2	3	1	11000
1692	2	2	3	2	2	3	1	11000
1693	2	2	3	2	2	3	1	11000
1694	2	2	3	2	2	3	1	11000
1695	3	2	3	3	2	3	1	11000
1696	3	2	3	3	2	3	1	11000
1697	3	2	3	3	2	3	1	11000
1698	2	2	1	3	2	3	1	11000
1699	3	2	3	1	2	3	1	11000
1700	3	2	1	3	2	3	1	11000
1701	3	2	1	1	2	3	1	11000
1702	3	2	2	3	2	3	2	11000
1703	3	2	3	3	2	3	2	11000
1704	3	2	3	3	2	3	3	11000
1705	2	2	3	1	2	3	3	11000
1706	3	4	3	2	2	2	1	9000
1707	3	4	3	2	2	2	1	9000
1708	3	4	3	2	2	2	1	9000
1709	3	4	3	2	2	2	1	9000
1710	3	4	3	2	2	2	1	9000
1711	3	4	1	1	2	2	1	9000
1712	3	4	1	1	2	2	1	9000
1713	3	4	1	1	2	2	1	9000
1714	3	4	1	1	2	2	1	9000
1715	3	4	2	2	2	2	1	11000
1716	3	4	3	1	2	2	1	11000
1717	3	4	3	1	2	2	1	11000
1718	3	4	3	2	2	2	1	11000
1719	3	4	1	2	2	3	1	9000
1720	3	4	1	2	2	3	1	9000
1721	3	4	1	2	2	3	1	9000
1722	3	4	1	2	2	3	1	9000
1723	3	4	1	2	2	3	1	9000
1724	3	4	2	2	2	3	1	9000
1725	3	4	2	2	2	3	1	9000
1726	3	4	2	2	2	3	1	9000
1727	3	4	1	3	2	3	1	9000
1728	3	4	1	3	2	3	1	9000
1729	3	4	1	3	2	3	1	9000
1730	3	4	1	3	2	3	1	9000
1731	3	4	1	3	2	3	1	9000
1732	3	4	1	3	2	3	1	9000
1733	3	4	1	3	2	3	1	9000
1734	3	4	1	3	2	3	1	9000
1735	3	4	1	3	2	3	1	9000
1736	2	4	3	2	2	3	1	9000
1737	2	4	3	2	2	3	1	9000
1738	3	4	2	3	2	3	1	9000
1739	3	4	2	3	2	3	1	9000
1740	3	4	2	3	2	3	1	9000
1741	3	4	3	1	2	3	1	9000
1742	3	4	3	1	2	3	1	9000
1743	3	4	3	1	2	3	1	9000
1744	3	4	3	1	2	3	1	9000
1745	3	4	3	1	2	3	1	9000
1746	3	4	1	3	2	3	2	9000
1747	3	4	3	3	2	3	3	9000
1748	3	4	1	2	2	3	3	9000
1749	3	4	1	2	2	3	3	9000
1750	4	4	2	2	2	3	3	9000
1751	3	4	3	1	2	3	3	9000
1752	3	4	3	1	2	3	3	9000
1753	3	4	3	3	2	3	1	9208
1754	3	4	3	3	2	3	1	9208
1755	3	4	3	3	2	3	1	9208
1756	2	4	3	1	2	3	1	9208
1757	3	4	1	1	2	3	1	9208
1758	3	4	1	1	2	3	1	9208
1759	3	4	3	1	2	3	1	9208
1760	3	4	1	2	2	3	1	9208
1761	3	4	1	2	2	3	1	9208
1762	3	4	3	2	2	3	1	9208
1763	3	4	1	3	2	3	2	9208
1764	3	4	3	3	2	3	2	9208
1765	3	4	3	2	2	3	2	9208
1766	3	4	1	1	2	3	2	9208
1767	3	4	3	3	2	3	3	9208
1768	3	4	1	1	2	3	3	9208
1769	3	4	3	1	2	3	3	9208
1770	2	4	1	1	2	3	3	9208
1771	2	4	1	3	2	3	1	9500
1772	3	4	3	1	2	3	1	9500
1773	3	4	3	3	2	3	1	9500
1774	3	4	3	3	2	3	1	9500
1775	3	4	3	3	2	3	1	9500
1776	3	4	3	3	2	3	1	9500
1777	3	4	3	3	2	3	1	9500
1778	3	4	3	3	2	3	1	9500
1779	3	4	1	2	2	3	1	9500
1780	3	4	1	2	2	3	1	9500
1781	3	4	1	2	2	3	1	9500
1782	3	4	1	2	2	3	1	9500
1783	3	4	3	2	2	3	1	9500
1784	3	4	3	2	2	3	1	9500
1785	3	4	3	2	2	3	1	9500
1786	3	4	3	2	2	3	1	9500
1787	3	4	2	2	2	3	3	9500
1788	3	4	1	1	2	3	4	9500
1789	3	4	3	2	2	3	1	11000
1790	3	4	3	2	2	3	1	11000
1791	3	4	3	2	2	3	1	11000
1792	3	4	1	2	2	3	1	11000
1793	3	4	1	2	2	3	1	11000
1794	3	4	1	2	2	3	1	11000
1795	3	4	1	2	2	3	1	11000
1796	3	4	1	2	2	3	1	11000
1797	3	4	1	2	2	3	1	11000
1798	3	4	1	2	2	3	1	11000
1799	3	4	1	2	2	3	1	11000
1800	3	4	3	3	2	3	1	11000
1801	3	4	3	3	2	3	1	11000
1802	3	4	3	3	2	3	1	11000
1803	3	4	3	3	2	3	1	11000
1804	3	4	1	3	2	3	1	11000
1805	3	4	3	1	2	3	1	11000
1806	3	4	3	1	2	3	1	11000
1807	3	4	3	1	2	3	1	11000
1808	3	4	1	1	2	3	1	11000
1809	3	4	3	3	2	3	2	11000
1810	3	4	1	1	2	3	3	11000
1811	3	4	2	3	2	3	3	11000
1812	3	4	2	2	2	3	3	11000
1813	4	4	1	2	2	3	3	11000
1814	3	7.5	3	3	2	2	4	9000
1815	3	7.5	1	2	2	2	1	9500
1816	3	7.5	2	3	2	2	4	11000
1817	3	7.5	1	1	2	3	1	9000
1818	3	7.5	1	1	2	3	1	9000
1819	3	7.5	1	1	2	3	1	9000
1820	3	7.5	1	1	2	3	1	9000
1821	3	7.5	1	1	2	3	1	9000
1822	3	7.5	2	3	2	3	1	9000
1823	3	7.5	3	3	2	3	2	9000
1824	3	7.5	1	3	2	3	1	9208
1825	3	7.5	3	1	2	3	1	9208
1826	3	7.5	2	2	2	3	2	9208
1827	3	7.5	3	1	2	3	2	9500
1828	3	7.5	1	3	2	3	1	11000
1829	3	7.5	3	1	2	3	1	11000
1830	3	7.5	3	1	2	3	1	11000
1831	3	7.5	3	1	2	3	1	11000
1832	3	7.5	3	3	2	3	1	11000
1833	3	7.5	3	3	2	3	2	11000
1834	3	0	1	1	1	1	1	11500
1835	3	0	1	3	1	2	1	11000
1836	3	0	1	3	1	2	1	11375
1837	3	0	1	2	1	2	1	11375
1838	3	0	3	2	1	2	1	11500
1839	2	0	3	1	1	2	1	11500
1840	3	0	2	3	1	2	1	11500
1841	3	0	1	2	1	2	1	11500
1842	4	0	3	1	1	2	1	11500
1843	3	0	2	2	1	2	3	11500
1844	2	0	1	1	1	2	4	11500
1845	2	0	1	1	1	2	1	12000
1846	2	0	1	1	1	2	1	12000
1847	2	0	1	1	1	2	1	12000
1848	2	0	1	1	1	2	1	12000
1849	2	0	2	1	1	2	1	12000
1850	2	0	2	1	1	2	1	12000
1851	2	0	3	1	1	2	1	12000
1852	2	0	3	1	1	2	1	12000
1853	2	0	3	1	1	2	1	12000
1854	2	0	3	1	1	2	1	12000
1855	2	0	3	1	1	2	1	12000
1856	2	0	3	1	1	2	1	12000
1857	2	0	3	1	1	2	3	12000
1858	1	0	3	2	1	2	4	12000
1859	1	0	3	2	1	2	4	12000
1860	1	0	3	2	1	2	4	12000
1861	1	0	2	2	1	2	4	12000
1862	1	0	2	2	1	2	4	12000
1863	1	0	1	2	1	2	4	12000
1864	1	0	1	2	1	2	4	12000
1865	1	0	1	2	1	2	4	12000
1866	1	0	1	2	1	2	4	12000
1867	1	0	1	2	1	2	4	12000
1868	1	0	1	2	1	2	4	12000
1869	3	0	3	3	1	2	1	18000
1870	3	0	1	3	1	2	1	18000
1871	3	0	1	3	1	2	3	18000
1872	3	0	1	2	1	2	3	18000
1873	4	0	1	1	1	2	1	18500
1874	2	0	1	1	1	2	1	18958
1875	2	0	1	1	1	2	1	18958
1876	3	0	3	2	1	2	1	18958
1877	2	0	3	1	1	2	4	18958
1878	3	0	3	2	1	2	1	19000
1879	2	0	1	1	1	2	1	19000
1880	2	0	1	1	1	2	3	19000
1881	2	0	2	1	1	2	1	19500
1882	3	0	1	1	1	3	1	11000
1883	3	0	2	2	1	3	1	11000
1884	2	0	1	2	1	3	1	11000
1885	3	0	1	3	1	3	1	11375
1886	3	0	1	3	1	3	1	11375
1887	2	0	3	1	1	3	1	11375
1888	2.27	0	1	3	1	3	1	11375
1889	2.27	0	3	3	1	3	1	11375
1890	4	0	2	2	1	3	3	11375
1891	3	0	1	2	1	3	1	11500
1892	3	0	1	2	1	3	1	11500
1893	2	0	1	3	1	3	1	11500
1894	2	0	1	3	1	3	1	11500
1895	5	0	1	1	1	3	1	11500
1896	5	0	1	3	1	3	1	11500
1897	3	0	1	1	1	3	1	11500
1898	1	0	1	1	1	3	1	11500
1899	2	0	3	2	1	3	1	11500
1900	2	0	3	2	1	3	1	11500
1901	4	0	3	3	1	3	1	11500
1902	3	0	2	1	1	3	1	11500
1903	2	0	3	1	1	3	1	11500
1904	4	0	1	3	1	3	1	11500
1905	2.27	0	3	3	1	3	1	11500
1906	2	0	1	1	1	3	1	11500
1907	3	0	1	2	1	3	2	11500
1908	3	0	1	2	1	3	2	11500
1909	4	0	1	1	1	3	2	11500
1910	3	0	3	1	1	3	2	11500
1911	4	0	3	3	1	3	2	11500
1912	3	0	3	2	1	3	3	11500
1913	3	0	3	2	1	3	3	11500
1914	2	0	3	1	1	3	3	11500
1915	3	0	3	1	1	3	4	11500
1916	3	0	3	2	1	3	1	11917
1917	2	0	3	2	1	3	1	11917
1918	2	0	1	3	1	3	1	12000
1919	2	0	1	3	1	3	1	12000
1920	2	0	1	3	1	3	1	12000
1921	2	0	1	3	1	3	1	12000
1922	2	0	1	3	1	3	1	12000
1923	2	0	1	3	1	3	1	12000
1924	2	0	2	3	1	3	1	12000
1925	2	0	2	3	1	3	1	12000
1926	2	0	3	3	1	3	1	12000
1927	2	0	3	3	1	3	1	12000
1928	2	0	3	3	1	3	1	12000
1929	2	0	3	1	1	3	1	12000
1930	2	0	1	2	1	3	1	12000
1931	2	0	1	2	1	3	1	12000
1932	2	0	1	2	1	3	1	12000
1933	2	0	1	2	1	3	1	12000
1934	2	0	1	2	1	3	1	12000
1935	2	0	3	2	1	3	1	12000
1936	2	0	3	2	1	3	1	12000
1937	2	0	3	2	1	3	1	12000
1938	2	0	3	2	1	3	1	12000
1939	2	0	3	2	1	3	1	12000
1940	2	0	3	2	1	3	1	12000
1941	2	0	3	2	1	3	1	12000
1942	2	0	2	2	1	3	1	12000
1943	3	0	3	1	1	3	1	12000
1944	3	0	3	1	1	3	1	12000
1945	3	0	3	1	1	3	1	12000
1946	3	0	3	1	1	3	1	12000
1947	3	0	3	1	1	3	1	12000
1948	3	0	3	1	1	3	1	12000
1949	3	0	3	1	1	3	1	12000
1950	3	0	3	1	1	3	1	12000
1951	3	0	1	1	1	3	1	12000
1952	3	0	1	1	1	3	1	12000
1953	3	0	1	1	1	3	1	12000
1954	2	0	1	3	1	3	2	12000
1955	5	0	3	2	1	3	2	12000
1956	4	0	3	1	1	3	2	12000
1957	3	0	1	2	1	3	1	17875
1958	2.27	0	3	2	1	3	1	17875
1959	5	0	1	3	1	3	1	18000
1960	3	0	1	1	1	3	1	18000
1961	4	0	1	3	1	3	1	18000
1962	3	0	1	3	1	3	1	18000
1963	3	0	3	3	1	3	1	18000
1964	2	0	1	2	1	3	1	18000
1965	2	0	3	1	1	3	1	18000
1966	2	0	2	3	1	3	1	18000
1967	2.27	0	1	3	1	3	1	18000
1968	2.27	0	3	3	1	3	1	18000
1969	2	0	1	1	1	3	1	18000
1970	3	0	1	2	1	3	3	18000
1971	3	0	1	2	1	3	3	18000
1972	4	0	1	2	1	3	3	18000
1973	2.27	0	1	1	1	3	3	18000
1974	3	0	3	1	1	3	4	18417
1975	5	0	3	1	1	3	1	18500
1976	2.27	0	1	3	1	3	1	18500
1977	2	0	1	3	1	3	1	18958
1978	3	0	2	2	1	3	1	18958
1979	3	0	1	3	1	3	1	18958
1980	2.27	0	1	3	1	3	1	18958
1981	3	0	1	1	1	3	1	18958
1982	3	0	1	1	1	3	1	18958
1983	2.27	0	2	1	1	3	1	18958
1984	2	0	1	1	1	3	1	18958
1985	2	0	1	2	1	3	1	18958
1986	2	0	3	3	1	3	1	18958
1987	3	0	3	1	1	3	2	18958
1988	4	0	1	3	1	3	2	18958
1989	3	0	1	2	1	3	1	19000
1990	2	0	1	2	1	3	1	19000
1991	2	0	1	2	1	3	1	19000
1992	2	0	1	3	1	3	1	19000
1993	3	0	3	2	1	3	1	19000
1994	2	0	3	2	1	3	1	19000
1995	3	0	3	1	1	3	1	19000
1996	3	0	1	1	1	3	1	19000
1997	3	0	1	2	1	3	2	19000
1998	3	0	1	2	1	3	2	19000
1999	2	0	1	3	1	3	2	19000
[truncated: 5,757 more rows]

## Sheet: Data - regression analysis
ID	Education	Experience	Technology & Development	Operations & Management	Design & Analysis	Marketing & Service& Other	Level	Locaton	Industry	Private	State-owned	Listed	Other	Salary
1	3	0	1	0	0	0	1	1	2	0	0	1	0	14455
2	3	0	1	0	0	0	1	1	2	0	0	1	0	14455
3	2	0	1	0	0	0	2	1	2	1	0	0	0	16500
4	2	0	1	0	0	0	2	1	2	1	0	0	0	16500
5	2	0	1	0	0	0	2	1	2	1	0	0	0	16500
6	2	0	0	0	1	0	2	1	2	1	0	0	0	16500
7	2	0	0	0	1	0	2	1	2	1	0	0	0	16500
8	3	0	1	0	0	0	3	1	2	0	0	0	1	16500
9	2	0	1	0	0	0	2	1	2	1	0	0	0	16792
10	2	0	1	0	0	0	2	1	2	1	0	0	0	17000
11	3	0	1	0	0	0	1	1	2	0	0	1	0	17000
12	3	0	1	0	0	0	1	1	2	0	0	0	1	17000
13	5	0	1	0	0	0	1	1	2	1	0	0	0	17500
14	4	0	1	0	0	0	2	1	2	1	0	0	0	17500
15	3	0	1	0	0	0	2	1	2	1	0	0	0	17500
16	3	0	0	0	1	0	3	1	2	0	1	0	0	17500
17	4	0	1	0	0	0	3	1	2	0	1	0	0	17500
18	3	0	1	0	0	0	3	1	2	0	0	0	1	17500
19	3	0	1	0	0	0	3	1	3	0	1	0	0	14455
20	3	0	1	0	0	0	1	1	3	0	0	1	0	14455
21	2	0	1	0	0	0	3	1	3	1	0	0	0	16500
22	2	0	1	0	0	0	3	1	3	1	0	0	0	16500
23	2	0	1	0	0	0	2	1	3	1	0	0	0	16500
24	2	0	1	0	0	0	2	1	3	1	0	0	0	16500
25	2	0	1	0	0	0	2	1	3	1	0	0	0	16500
26	2	0	1	0	0	0	2	1	3	1	0	0	0	16500
27	2	0	1	0	0	0	2	1	3	1	0	0	0	16500
28	2	0	1	0	0	0	2	1	3	1	0	0	0	16500
29	2	0	1	0	0	0	2	1	3	1	0	0	0	16500
30	2	0	1	0	0	0	2	1	3	1	0	0	0	16500
31	2	0	1	0	0	0	2	1	3	1	0	0	0	16500
32	2	0	1	0	0	0	2	1	3	1	0	0	0	16500
33	2	0	1	0	0	0	2	1	3	1	0	0	0	16500
34	2	0	1	0	0	0	2	1	3	1	0	0	0	16500
35	2	0	0	0	1	0	2	1	3	1	0	0	0	16500
36	4	0	1	0	0	0	3	1	3	0	1	0	0	16500
37	4	0	1	0	0	0	2	1	3	0	1	0	0	16500
38	3	0	1	0	0	0	2	1	3	0	1	0	0	16500
39	3	0	1	0	0	0	2	1	3	0	0	1	0	16500
40	2.27	0	1	0	0	0	1	1	3	0	0	1	0	16500
41	2	0	1	0	0	0	1	1	3	1	0	0	0	16792
42	2	0	1	0	0	0	1	1	3	1	0	0	0	16792
43	3	0	1	0	0	0	3	1	3	1	0	0	0	16792
44	4	0	0	1	0	0	3	1	3	1	0	0	0	17000
45	3	0	1	0	0	0	3	1	3	1	0	0	0	17000
46	2.27	0	0	1	0	0	3	1	3	1	0	0	0	17000
47	2	0	1	0	0	0	2	1	3	1	0	0	0	17000
48	3	0	1	0	0	0	1	1	3	1	0	0	0	17000
49	2	0	0	0	1	0	1	1	3	1	0	0	0	17000
50	2	0	1	0	0	0	1	1	3	1	0	0	0	17000
51	3	0	0	0	1	0	3	1	3	0	1	0	0	17000
52	3	0	0	0	1	0	2	1	3	1	0	0	0	17333
53	3	0	1	0	0	0	1	1	3	1	0	0	0	17333
54	2	0	1	0	0	0	1	1	3	1	0	0	0	17333
55	3	0	1	0	0	0	3	1	3	0	1	0	0	17333
56	3	0	1	0	0	0	3	1	3	0	1	0	0	17333
57	2	0	0	0	1	0	3	1	3	1	0	0	0	17500
58	4	0	0	0	1	0	1	1	3	1	0	0	0	17500
59	3	0	1	0	0	0	2	1	3	1	0	0	0	17500
60	3	0	1	0	0	0	2	1	3	1	0	0	0	17500
61	3	0	1	0	0	0	2	1	3	1	0	0	0	17500
62	3	0	1	0	0	0	2	1	3	1	0	0	0	17500
63	2	0	1	0	0	0	2	1	3	1	0	0	0	17500
64	2	0	1	0	0	0	2	1	3	1	0	0	0	17500
65	2	0	1	0	0	0	2	1	3	1	0	0	0	17500
66	3	0	1	0	0	0	1	1	3	1	0	0	0	17500
67	3	0	1	0	0	0	1	1	3	1	0	0	0	17500
68	3	0	1	0	0	0	1	1	3	1	0	0	0	17500
69	3	0	1	0	0	0	1	1	3	1	0	0	0	17500
70	3	0	1	0	0	0	1	1	3	1	0	0	0	17500
71	2	0	1	0	0	0	1	1	3	1	0	0	0	17500
72	2	0	1	0	0	0	1	1	3	1	0	0	0	17500
73	2	0	1	0	0	0	1	1	3	1	0	0	0	17500
74	3	0	0	0	1	0	2	1	3	0	1	0	0	17500
75	4	0	1	0	0	0	3	1	3	0	1	0	0	17500
76	3	0	1	0	0	0	2	1	3	0	1	0	0	17500
77	5	0	1	0	0	0	2	1	3	0	1	0	0	17500
78	4	0	0	0	1	0	1	1	3	0	1	0	0	17500
79	3	0	1	0	0	0	1	1	3	0	0	1	0	17500
80	3	0	1	0	0	0	1	1	3	0	0	1	0	17500
81	3	0	1	0	0	0	1	1	3	0	0	1	0	17500
82	3	0	1	0	0	0	2	1	3	0	0	1	0	17500
83	5	0	1	0	0	0	3	1	3	0	0	1	0	17500
84	4	0	1	0	0	0	2	1	3	0	0	1	0	17500
85	4	0	1	0	0	0	2	1	3	0	0	1	0	17500
86	4	0	1	0	0	0	2	1	3	0	0	0	1	17500
87	4	0	1	0	0	0	3	1	3	0	0	0	1	17500
88	3	2	1	0	0	0	3	1	2	1	0	0	0	14455
89	3	2	1	0	0	0	2	1	2	1	0	0	0	14455
90	3	2	1	0	0	0	1	1	2	1	0	0	0	14455
91	3	2	1	0	0	0	1	1	2	0	1	0	0	14455
92	3	2	1	0	0	0	2	1	2	0	1	0	0	14455
93	3	2	1	0	0	0	3	1	2	0	1	0	0	14455
94	3	2	1	0	0	0	1	1	2	0	0	1	0	14455
95	2	2	0	1	0	0	2	1	2	0	0	0	1	14455
96	2	2	0	0	1	0	3	1	2	0	0	0	1	14455
97	3	2	1	0	0	0	2	1	2	0	0	0	1	14455
98	3	2	1	0	0	0	3	1	2	0	0	0	1	14455
99	3	2	1	0	0	0	3	1	2	0	0	0	1	14455
100	3	2	0	1	0	0	3	1	2	0	0	0	1	14455
101	3	2	1	0	0	0	1	1	2	0	0	0	1	14455
102	3	2	1	0	0	0	2	1	2	0	1	0	0	16500
103	3	2	1	0	0	0	3	1	2	0	0	0	1	16500
104	3	2	1	0	0	0	3	1	2	0	0	0	1	16792
105	3	2	0	0	1	0	3	1	2	0	0	0	1	17000
106	3	2	1	0	0	0	2	1	2	1	0	0	0	17333
107	2	2	1	0	0	0	2	1	2	1	0	0	0	17333
108	3	2	0	0	1	0	1	1	2	0	0	1	0	17333
109	2	2	1	0	0	0	2	1	2	0	0	0	1	17333
110	3	2	0	0	1	0	2	1	2	1	0	0	0	17500
111	3	2	1	0	0	0	3	1	2	1	0	0	0	17500
112	3	2	1	0	0	0	3	1	2	1	0	0	0	17500
113	3	2	1	0	0	0	3	1	2	1	0	0	0	17500
114	3	2	1	0	0	0	3	1	2	1	0	0	0	17500
115	3	2	1	0	0	0	1	1	2	0	1	0	0	17500
116	3	2	1	0	0	0	3	1	2	0	1	0	0	17500
117	3	2	1	0	0	0	3	1	3	1	0	0	0	14455
118	3	2	1	0	0	0	3	1	3	1	0	0	0	14455
119	3	2	1	0	0	0	3	1	3	1	0	0	0	14455
120	3	2	1	0	0	0	3	1	3	1	0	0	0	14455
121	3	2	0	0	1	0	1	1	3	1	0	0	0	14455
122	2	2	0	0	1	0	3	1	3	1	0	0	0	14455
123	3	2	1	0	0	0	1	1	3	1	0	0	0	14455
124	3	2	1	0	0	0	1	1	3	1	0	0	0	14455
125	3	2	1	0	0	0	2	1	3	1	0	0	0	14455
126	3	2	1	0	0	0	2	1	3	1	0	0	0	14455
127	3	2	1	0	0	0	2	1	3	1	0	0	0	14455
128	3	2	1	0	0	0	2	1	3	1	0	0	0	14455
129	3	2	1	0	0	0	2	1	3	1	0	0	0	14455
130	4	2	1	0	0	0	3	1	3	1	0	0	0	14455
131	3	2	0	0	1	0	3	1	3	1	0	0	0	14455
132	3	2	0	0	1	0	3	1	3	1	0	0	0	14455
133	3	2	0	0	1	0	3	1	3	1	0	0	0	14455
134	2	2	1	0	0	0	1	1	3	1	0	0	0	14455
135	3	2	0	0	1	0	2	1	3	1	0	0	0	14455
136	2	2	0	0	1	0	2	1	3	1	0	0	0	14455
137	2	2	1	0	0	0	3	1	3	1	0	0	0	14455
138	2	2	0	1	0	0	1	1	3	1	0	0	0	14455
139	2	2	1	0	0	0	2	1	3	1	0	0	0	14455
140	2	2	1	0	0	0	2	1	3	1	0	0	0	14455
141	3	2	1	0	0	0	3	1	3	0	1	0	0	14455
142	3	2	1	0	0	0	3	1	3	0	1	0	0	14455
143	3	2	1	0	0	0	1	1	3	0	1	0	0	14455
144	3	2	1	0	0	0	1	1	3	0	1	0	0	14455
145	3	2	1	0	0	0	2	1	3	0	1	0	0	14455
146	3	2	1	0	0	0	2	1	3	0	1	0	0	14455
147	3	2	1	0	0	0	2	1	3	0	0	1	0	14455
148	3	2	1	0	0	0	2	1	3	0	0	1	0	14455
149	2	2	1	0	0	0	1	1	3	0	0	1	0	14455
150	3	2	1	0	0	0	1	1	3	0	0	0	1	14455
151	3	2	1	0	0	0	1	1	3	0	0	0	1	14455
152	3	2	1	0	0	0	1	1	3	0	0	0	1	14455
153	3	2	1	0	0	0	2	1	3	0	0	0	1	14455
154	3	2	1	0	0	0	2	1	3	0	0	0	1	14455
155	4	2	1	0	0	0	3	1	3	1	0	0	0	16500
156	3	2	1	0	0	0	3	1	3	1	0	0	0	16500
157	3	2	1	0	0	0	3	1	3	1	0	0	0	16500
158	3	2	1	0	0	0	3	1	3	1	0	0	0	16500
159	3	2	1	0	0	0	1	1	3	0	0	0	1	16500
160	3	2	1	0	0	0	1	1	3	1	0	0	0	16792
161	3	2	1	0	0	0	2	1	3	1	0	0	0	16792
162	3	2	0	0	1	0	2	1	3	1	0	0	0	16792
163	3	2	1	0	0	0	2	1	3	0	0	1	0	16792
164	3	2	0	0	1	0	2	1	3	1	0	0	0	17000
165	3	2	1	0	0	0	2	1	3	1	0	0	0	17000
166	3	2	1	0	0	0	3	1	3	1	0	0	0	17000
167	3	2	1	0	0	0	3	1	3	1	0	0	0	17000
168	3	2	1	0	0	0	1	1	3	1	0	0	0	17000
169	4	2	1	0	0	0	3	1	3	1	0	0	0	17000
170	2	2	1	0	0	0	1	1	3	1	0	0	0	17000
171	2	2	1	0	0	0	1	1	3	1	0	0	0	17000
172	3	2	0	0	1	0	1	1	3	1	0	0	0	17000
173	3	2	0	0	1	0	2	1	3	0	1	0	0	17000
174	3	2	0	0	1	0	3	1	3	0	1	0	0	17000
175	3	2	1	0	0	0	3	1	3	0	0	1	0	17000
176	3	2	1	0	0	0	3	1	3	0	0	1	0	17000
177	3	2	1	0	0	0	1	1	3	0	0	0	1	17000
178	3	2	0	0	1	0	2	1	3	0	0	0	1	17000
179	3	2	0	1	0	0	2	1	3	1	0	0	0	17333
180	2	2	1	0	0	0	1	1	3	1	0	0	0	17333
181	3	2	0	0	1	0	3	1	3	1	0	0	0	17333
182	2	2	1	0	0	0	2	1	3	1	0	0	0	17333
183	3	2	1	0	0	0	2	1	3	1	0	0	0	17333
184	3	2	1	0	0	0	3	1	3	0	1	0	0	17333
185	2	2	1	0	0	0	2	1	3	0	0	1	0	17333
186	3	2	0	0	1	0	2	1	3	0	0	1	0	17333
187	3	2	1	0	0	0	1	1	3	1	0	0	0	17500
188	3	2	1	0	0	0	1	1	3	1	0	0	0	17500
189	3	2	1	0	0	0	1	1	3	1	0	0	0	17500
190	3	2	1	0	0	0	1	1	3	1	0	0	0	17500
191	3	2	1	0	0	0	3	1	3	1	0	0	0	17500
192	3	2	1	0	0	0	3	1	3	1	0	0	0	17500
193	3	2	1	0	0	0	3	1	3	1	0	0	0	17500
194	3	2	1	0	0	0	3	1	3	1	0	0	0	17500
195	2	2	1	0	0	0	1	1	3	1	0	0	0	17500
196	3	2	1	0	0	0	3	1	3	0	1	0	0	17500
197	4	2	1	0	0	0	2	1	3	0	1	0	0	17500
198	2	2	1	0	0	0	2	1	3	0	0	1	0	17500
199	3	2	1	0	0	0	2	1	3	0	0	0	1	17500
200	3	4	1	0	0	0	2	1	2	1	0	0	0	14455
201	3	4	1	0	0	0	2	1	2	1	0	0	0	14455
202	3	4	1	0	0	0	2	1	2	1	0	0	0	14455
203	3	4	1	0	0	0	2	1	2	1	0	0	0	14455
204	3	4	1	0	0	0	2	1	2	1	0	0	0	14455
205	3	4	1	0	0	0	2	1	2	1	0	0	0	14455
206	3	4	1	0	0	0	1	1	2	1	0	0	0	14455
207	3	4	1	0	0	0	1	1	2	1	0	0	0	14455
208	3	4	1	0	0	0	1	1	2	1	0	0	0	14455
209	3	4	0	0	1	0	3	1	2	1	0	0	0	14455
210	3	4	1	0	0	0	3	1	2	1	0	0	0	14455
211	3	4	0	0	1	0	1	1	2	0	1	0	0	14455
212	3	4	1	0	0	0	2	1	2	0	1	0	0	14455
213	3	4	1	0	0	0	1	1	2	0	1	0	0	14455
214	4	4	1	0	0	0	3	1	2	0	1	0	0	14455
215	4	4	1	0	0	0	1	1	2	0	1	0	0	14455
216	3	4	1	0	0	0	1	1	2	0	0	1	0	14455
217	3	4	1	0	0	0	1	1	2	0	0	1	0	14455
218	3	4	1	0	0	0	1	1	2	0	0	1	0	14455
219	3	4	1	0	0	0	3	1	2	0	0	1	0	14455
220	3	4	0	0	1	0	3	1	2	0	0	1	0	14455
221	2	4	1	0	0	0	3	1	2	0	0	0	1	14455
222	2	4	1	0	0	0	3	1	2	0	0	0	1	14455
223	2	4	1	0	0	0	3	1	2	0	0	0	1	14455
224	2	4	1	0	0	0	3	1	2	0	0	0	1	14455
225	2	4	0	1	0	0	3	1	2	0	0	0	1	14455
226	3	4	1	0	0	0	1	1	2	1	0	0	0	16500
227	3	4	1	0	0	0	1	1	2	1	0	0	0	16500
228	3	4	1	0	0	0	1	1	2	1	0	0	0	16500
229	3	4	1	0	0	0	2	1	2	1	0	0	0	16500
230	3	4	1	0	0	0	3	1	2	1	0	0	0	16500
231	4	4	1	0	0	0	1	1	2	0	1	0	0	16500
232	3	4	1	0	0	0	3	1	2	0	0	0	1	16500
233	2	4	1	0	0	0	3	1	2	0	0	0	1	16792
234	3	4	1	0	0	0	2	1	2	0	0	0	1	16792
235	3	4	1	0	0	0	3	1	2	1	0	0	0	17000
236	3	4	1	0	0	0	1	1	2	0	0	1	0	17000
237	3	4	1	0	0	0	1	1	2	0	0	1	0	17000
238	2	4	1	0	0	0	3	1	2	0	0	0	1	17000
239	3	4	1	0	0	0	2	1	2	1	0	0	0	17333
240	3	4	1	0	0	0	2	1	2	1	0	0	0	17333
241	3	4	1	0	0	0	1	1	2	0	0	1	0	17333
242	3	4	0	0	1	0	1	1	2	0	0	1	0	17333
243	3	4	1	0	0	0	2	1	2	1	0	0	0	17500
244	3	4	1	0	0	0	2	1	2	1	0	0	0	17500
245	3	4	1	0	0	0	2	1	2	1	0	0	0	17500
246	3	4	1	0	0	0	2	1	2	1	0	0	0	17500
247	3	4	0	0	1	0	2	1	2	1	0	0	0	17500
248	3	4	1	0	0	0	2	1	2	0	1	0	0	17500
249	3	4	1	0	0	0	1	1	2	0	0	1	0	17500
250	3	4	1	0	0	0	3	1	2	0	0	0	1	17500
251	3	4	1	0	0	0	3	1	2	0	0	0	1	17500
252	3	4	0	0	1	0	3	1	2	0	0	0	1	17500
253	3	4	1	0	0	0	2	1	2	0	0	0	1	17500
254	3	4	1	0	0	0	3	1	3	1	0	0	0	14455
255	3	4	1	0	0	0	3	1	3	1	0	0	0	14455
256	3	4	1	0	0	0	3	1	3	1	0	0	0	14455
257	3	4	1	0	0	0	3	1	3	1	0	0	0	14455
258	3	4	1	0	0	0	3	1	3	1	0	0	0	14455
259	3	4	1	0	0	0	3	1	3	1	0	0	0	14455
260	3	4	1	0	0	0	3	1	3	1	0	0	0	14455
261	3	4	1	0	0	0	3	1	3	1	0	0	0	14455
262	3	4	1	0	0	0	3	1	3	1	0	0	0	14455
263	3	4	1	0	0	0	3	1	3	1	0	0	0	14455
264	3	4	1	0	0	0	3	1	3	1	0	0	0	14455
265	3	4	1	0	0	0	3	1	3	1	0	0	0	14455
266	3	4	1	0	0	0	3	1	3	1	0	0	0	14455
267	3	4	1	0	0	0	2	1	3	1	0	0	0	14455
268	3	4	1	0	0	0	2	1	3	1	0	0	0	14455
269	3	4	1	0	0	0	2	1	3	1	0	0	0	14455
270	3	4	1	0	0	0	2	1	3	1	0	0	0	14455
271	3	4	1	0	0	0	2	1	3	1	0	0	0	14455
272	3	4	1	0	0	0	2	1	3	1	0	0	0	14455
273	3	4	1	0	0	0	2	1	3	1	0	0	0	14455
274	2	4	1	0	0	0	2	1	3	1	0	0	0	14455
275	2	4	1	0	0	0	2	1	3	1	0	0	0	14455
276	2	4	1	0	0	0	2	1	3	1	0	0	0	14455
277	2	4	1	0	0	0	2	1	3	1	0	0	0	14455
278	2	4	1	0	0	0	2	1	3	1	0	0	0	14455
279	3	4	1	0	0	0	1	1	3	1	0	0	0	14455
280	3	4	1	0	0	0	1	1	3	1	0	0	0	14455
281	3	4	1	0	0	0	1	1	3	1	0	0	0	14455
282	3	4	1	0	0	0	1	1	3	1	0	0	0	14455
283	3	4	1	0	0	0	1	1	3	1	0	0	0	14455
284	3	4	1	0	0	0	1	1	3	1	0	0	0	14455
285	3	4	1	0	0	0	1	1	3	1	0	0	0	14455
286	3	4	1	0	0	0	1	1	3	1	0	0	0	14455
287	3	4	1	0	0	0	1	1	3	1	0	0	0	14455
288	3	4	1	0	0	0	1	1	3	1	0	0	0	14455
289	3	4	1	0	0	0	1	1	3	1	0	0	0	14455
290	3	4	1	0	0	0	1	1	3	1	0	0	0	14455
291	3	4	1	0	0	0	1	1	3	1	0	0	0	14455
292	3	4	1	0	0	0	1	1	3	1	0	0	0	14455
293	3	4	1	0	0	0	1	1	3	1	0	0	0	14455
294	3	4	1	0	0	0	1	1	3	1	0	0	0	14455
295	3	4	0	0	1	0	1	1	3	1	0	0	0	14455
296	3	4	0	0	1	0	1	1	3	1	0	0	0	14455
297	3	4	0	0	1	0	1	1	3	1	0	0	0	14455
298	3	4	0	0	1	0	3	1	3	1	0	0	0	14455
299	3	4	0	0	1	0	3	1	3	1	0	0	0	14455
300	2	4	1	0	0	0	3	1	3	1	0	0	0	14455
301	2	4	1	0	0	0	3	1	3	1	0	0	0	14455
302	3	4	0	0	1	0	2	1	3	1	0	0	0	14455
303	3	4	0	1	0	0	3	1	3	1	0	0	0	14455
304	2	4	0	0	1	0	3	1	3	1	0	0	0	14455
305	3	4	1	0	0	0	1	1	3	0	1	0	0	14455
306	3	4	1	0	0	0	1	1	3	0	1	0	0	14455
307	3	4	1	0	0	0	1	1	3	0	1	0	0	14455
308	3	4	1	0	0	0	3	1	3	0	1	0	0	14455
309	3	4	1	0	0	0	3	1	3	0	1	0	0	14455
310	3	4	0	0	1	0	1	1	3	0	1	0	0	14455
311	3	4	0	0	1	0	1	1	3	0	1	0	0	14455
312	3	4	0	1	0	0	2	1	3	0	1	0	0	14455
313	4	4	0	0	1	0	1	1	3	0	1	0	0	14455
314	4	4	1	0	0	0	1	1	3	0	1	0	0	14455
315	3	4	1	0	0	0	3	1	3	0	0	1	0	14455
316	3	4	1	0	0	0	3	1	3	0	0	1	0	14455
317	3	4	1	0	0	0	3	1	3	0	0	1	0	14455
318	3	4	0	0	1	0	3	1	3	0	0	1	0	14455
319	2	4	0	0	1	0	1	1	3	0	0	1	0	14455
320	3	4	0	0	1	0	2	1	3	0	0	1	0	14455
321	3	4	1	0	0	0	1	1	3	0	0	1	0	14455
322	3	4	1	0	0	0	1	1	3	0	0	1	0	14455
323	2	4	1	0	0	0	3	1	3	0	0	1	0	14455
324	2	4	1	0	0	0	3	1	3	0	0	1	0	14455
325	2	4	1	0	0	0	3	1	3	0	0	1	0	14455
326	2	4	1	0	0	0	3	1	3	0	0	1	0	14455
327	2	4	1	0	0	0	2	1	3	0	0	1	0	14455
328	2	4	1	0	0	0	2	1	3	0	0	1	0	14455
329	3	4	1	0	0	0	2	1	3	0	0	1	0	14455
330	3	4	1	0	0	0	2	1	3	0	0	1	0	14455
331	2	4	0	0	1	0	2	1	3	0	0	1	0	14455
332	3	4	0	1	0	0	2	1	3	0	0	0	1	14455
333	4	4	1	0	0	0	1	1	3	0	0	0	1	14455
334	3	4	0	0	1	0	2	1	3	0	0	0	1	14455
335	3	4	1	0	0	0	3	1	3	0	0	0	1	14455
336	3	4	1	0	0	0	3	1	3	1	0	0	0	16500
337	3	4	1	0	0	0	3	1	3	1	0	0	0	16500
338	3	4	1	0	0	0	3	1	3	1	0	0	0	16500
339	2	4	0	1	0	0	3	1	3	1	0	0	0	16500
340	2	4	0	0	1	0	3	1	3	1	0	0	0	16500
341	3	4	1	0	0	0	1	1	3	1	0	0	0	16500
342	2	4	1	0	0	0	3	1	3	1	0	0	0	16500
343	2	4	1	0	0	0	1	1	3	1	0	0	0	16500
344	3	4	1	0	0	0	1	1	3	0	1	0	0	16500
345	3	4	0	1	0	0	3	1	3	0	1	0	0	16500
346	3	4	1	0	0	0	3	1	3	0	0	1	0	16500
347	3	4	1	0	0	0	3	1	3	0	0	0	1	16500
348	3	4	1	0	0	0	3	1	3	1	0	0	0	16792
349	2	4	1	0	0	0	1	1	3	1	0	0	0	16792
350	3	4	0	0	1	0	3	1	3	1	0	0	0	16792
351	3	4	1	0	0	0	1	1	3	1	0	0	0	16792
352	2	4	1	0	0	0	2	1	3	0	1	0	0	16792
353	2	4	1	0	0	0	2	1	3	0	0	1	0	16792
354	2	4	1	0	0	0	3	1	3	0	0	1	0	16792
355	3	4	1	0	0	0	1	1	3	0	0	1	0	16792
356	3	4	1	0	0	0	2	1	3	0	0	0	1	16792
357	3	4	1	0	0	0	1	1	3	1	0	0	0	17000
358	3	4	1	0	0	0	1	1	3	1	0	0	0	17000
359	3	4	1	0	0	0	1	1	3	1	0	0	0	17000
360	3	4	1	0	0	0	1	1	3	1	0	0	0	17000
361	3	4	1	0	0	0	1	1	3	1	0	0	0	17000
362	3	4	1	0	0	0	1	1	3	1	0	0	0	17000
363	3	4	1	0	0	0	1	1	3	1	0	0	0	17000
364	3	4	1	0	0	0	1	1	3	1	0	0	0	17000
365	3	4	1	0	0	0	1	1	3	1	0	0	0	17000
366	3	4	1	0	0	0	1	1	3	1	0	0	0	17000
367	3	4	1	0	0	0	1	1	3	1	0	0	0	17000
368	3	4	1	0	0	0	2	1	3	1	0	0	0	17000
369	3	4	1	0	0	0	2	1	3	1	0	0	0	17000
370	3	4	1	0	0	0	2	1	3	1	0	0	0	17000
371	3	4	1	0	0	0	2	1	3	1	0	0	0	17000
372	3	4	1	0	0	0	2	1	3	1	0	0	0	17000
373	3	4	1	0	0	0	2	1	3	1	0	0	0	17000
374	3	4	1	0	0	0	3	1	3	1	0	0	0	17000
375	3	4	1	0	0	0	3	1	3	1	0	0	0	17000
376	3	4	1	0	0	0	3	1	3	1	0	0	0	17000
377	3	4	1	0	0	0	3	1	3	1	0	0	0	17000
378	3	4	1	0	0	0	3	1	3	1	0	0	0	17000
379	3	4	1	0	0	0	3	1	3	1	0	0	0	17000
380	3	4	1	0	0	0	3	1	3	1	0	0	0	17000
381	2	4	0	1	0	0	3	1	3	1	0	0	0	17000
382	2	4	1	0	0	0	3	1	3	1	0	0	0	17000
383	2	4	1	0	0	0	3	1	3	1	0	0	0	17000
384	3	4	0	1	0	0	2	1	3	1	0	0	0	17000
385	2	4	0	0	1	0	3	1	3	1	0	0	0	17000
386	2	4	0	0	1	0	2	1	3	1	0	0	0	17000
387	3	4	0	0	1	0	1	1	3	1	0	0	0	17000
388	3	4	0	0	1	0	2	1	3	1	0	0	0	17000
389	3	4	0	0	1	0	2	1	3	1	0	0	0	17000
390	3	4	0	1	0	0	1	1	3	1	0	0	0	17000
391	2	4	1	0	0	0	1	1	3	1	0	0	0	17000
392	2	4	1	0	0	0	1	1	3	1	0	0	0	17000
393	3	4	1	0	0	0	1	1	3	0	1	0	0	17000
394	3	4	1	0	0	0	3	1	3	0	0	1	0	17000
395	3	4	1	0	0	0	1	1	3	0	0	1	0	17000
396	2	4	1	0	0	0	1	1	3	0	0	1	0	17000
397	2	4	1	0	0	0	2	1	3	0	0	1	0	17000
398	3	4	1	0	0	0	3	1	3	0	0	0	1	17000
399	3	4	1	0	0	0	2	1	3	0	0	0	1	17000
400	2	4	1	0	0	0	1	1	3	1	0	0	0	17333
401	2	4	1	0	0	0	1	1	3	1	0	0	0	17333
402	2	4	1	0	0	0	1	1	3	1	0	0	0	17333
403	2	4	1	0	0	0	1	1	3	1	0	0	0	17333
404	2	4	1	0	0	0	1	1	3	1	0	0	0	17333
405	2	4	1	0	0	0	3	1	3	1	0	0	0	17333
406	3	4	1	0	0	0	2	1	3	1	0	0	0	17333
407	3	4	1	0	0	0	2	1	3	1	0	0	0	17333
408	3	4	1	0	0	0	2	1	3	1	0	0	0	17333
409	2	4	1	0	0	0	2	1	3	1	0	0	0	17333
410	3	4	1	0	0	0	1	1	3	1	0	0	0	17333
411	3	4	1	0	0	0	3	1	3	1	0	0	0	17333
412	3	4	1	0	0	0	3	1	3	1	0	0	0	17333
413	3	4	1	0	0	0	3	1	3	1	0	0	0	17333
414	3	4	1	0	0	0	3	1	3	1	0	0	0	17333
415	3	4	0	0	1	0	3	1	3	1	0	0	0	17333
416	3	4	0	1	0	0	1	1	3	1	0	0	0	17333
417	3	4	1	0	0	0	3	1	3	0	1	0	0	17333
418	3	4	1	0	0	0	3	1	3	0	1	0	0	17333
419	3	4	0	1	0	0	1	1	3	0	1	0	0	17333
420	3	4	1	0	0	0	3	1	3	0	0	1	0	17333
421	3	4	1	0	0	0	3	1	3	0	0	1	0	17333
422	3	4	0	1	0	0	1	1	3	0	0	1	0	17333
423	3	4	1	0	0	0	2	1	3	0	0	1	0	17333
424	2	4	1	0	0	0	1	1	3	1	0	0	0	17500
425	2	4	1	0	0	0	1	1	3	1	0	0	0	17500
426	2	4	1	0	0	0	1	1	3	1	0	0	0	17500
427	2	4	1	0	0	0	1	1	3	1	0	0	0	17500
428	2	4	1	0	0	0	1	1	3	1	0	0	0	17500
429	4	4	0	0	0	1	2	1	3	1	0	0	0	17500
430	2	4	0	0	1	0	3	1	3	1	0	0	0	17500
431	2	4	0	0	1	0	3	1	3	1	0	0	0	17500
432	3	4	1	0	0	0	2	1	3	1	0	0	0	17500
433	3	4	1	0	0	0	2	1	3	1	0	0	0	17500
434	3	4	1	0	0	0	2	1	3	1	0	0	0	17500
435	3	4	1	0	0	0	2	1	3	1	0	0	0	17500
436	3	4	1	0	0	0	2	1	3	1	0	0	0	17500
437	3	4	1	0	0	0	2	1	3	1	0	0	0	17500
438	3	4	1	0	0	0	2	1	3	1	0	0	0	17500
439	3	4	1	0	0	0	2	1	3	1	0	0	0	17500
440	3	4	1	0	0	0	2	1	3	1	0	0	0	17500
441	3	4	1	0	0	0	2	1	3	1	0	0	0	17500
442	3	4	1	0	0	0	2	1	3	1	0	0	0	17500
443	2	4	1	0	0	0	2	1	3	1	0	0	0	17500
444	2	4	1	0	0	0	2	1	3	1	0	0	0	17500
445	2.27	4	1	0	0	0	1	1	3	1	0	0	0	17500
446	3	4	0	0	1	0	3	1	3	1	0	0	0	17500
447	3	4	0	0	1	0	3	1	3	1	0	0	0	17500
448	4	4	1	0	0	0	3	1	3	1	0	0	0	17500
449	3	4	1	0	0	0	3	1	3	1	0	0	0	17500
450	3	4	1	0	0	0	3	1	3	1	0	0	0	17500
451	3	4	1	0	0	0	3	1	3	1	0	0	0	17500
452	3	4	1	0	0	0	3	1	3	1	0	0	0	17500
453	3	4	1	0	0	0	3	1	3	1	0	0	0	17500
454	3	4	1	0	0	0	3	1	3	1	0	0	0	17500
455	3	4	1	0	0	0	3	1	3	1	0	0	0	17500
456	3	4	1	0	0	0	3	1	3	1	0	0	0	17500
457	3	4	1	0	0	0	3	1	3	1	0	0	0	17500
458	3	4	0	1	0	0	1	1	3	1	0	0	0	17500
459	2	4	0	1	0	0	1	1	3	1	0	0	0	17500
460	2	4	0	0	1	0	1	1	3	1	0	0	0	17500
461	3	4	0	0	1	0	2	1	3	1	0	0	0	17500
462	3	4	0	0	1	0	2	1	3	1	0	0	0	17500
463	3	4	0	0	1	0	2	1	3	1	0	0	0	17500
464	3	4	0	0	1	0	2	1	3	1	0	0	0	17500
465	2	4	1	0	0	0	3	1	3	1	0	0	0	17500
466	2	4	1	0	0	0	3	1	3	1	0	0	0	17500
467	3	4	1	0	0	0	1	1	3	1	0	0	0	17500
468	3	4	1	0	0	0	1	1	3	1	0	0	0	17500
469	3	4	0	0	1	0	1	1	3	1	0	0	0	17500
470	4	4	1	0	0	0	3	1	3	0	1	0	0	17500
471	3	4	1	0	0	0	3	1	3	0	1	0	0	17500
472	3	4	1	0	0	0	3	1	3	0	1	0	0	17500
473	3	4	1	0	0	0	3	1	3	0	1	0	0	17500
474	3	4	0	0	1	0	1	1	3	0	1	0	0	17500
475	3	4	0	0	1	0	1	1	3	0	1	0	0	17500
476	3	4	1	0	0	0	2	1	3	0	1	0	0	17500
477	3	4	1	0	0	0	2	1	3	0	1	0	0	17500
478	3	4	1	0	0	0	1	1	3	0	1	0	0	17500
479	3	4	1	0	0	0	1	1	3	0	1	0	0	17500
480	3	4	0	1	0	0	1	1	3	0	1	0	0	17500
481	2	4	1	0	0	0	3	1	3	0	1	0	0	17500
482	3	4	1	0	0	0	1	1	3	0	0	1	0	17500
483	3	4	1	0	0	0	1	1	3	0	0	1	0	17500
484	3	4	1	0	0	0	1	1	3	0	0	1	0	17500
485	3	4	1	0	0	0	1	1	3	0	0	1	0	17500
486	3	4	1	0	0	0	1	1	3	0	0	1	0	17500
487	4	4	1	0	0	0	1	1	3	0	0	1	0	17500
488	4	4	1	0	0	0	1	1	3	0	0	1	0	17500
489	3	4	1	0	0	0	2	1	3	0	0	1	0	17500
490	3	4	1	0	0	0	2	1	3	0	0	1	0	17500
491	3	4	1	0	0	0	2	1	3	0	0	1	0	17500
492	3	4	1	0	0	0	2	1	3	0	0	1	0	17500
493	3	4	1	0	0	0	3	1	3	0	0	1	0	17500
494	3	4	1	0	0	0	3	1	3	0	0	1	0	17500
495	3	4	1	0	0	0	3	1	3	0	0	1	0	17500
496	3	4	1	0	0	0	3	1	3	0	0	1	0	17500
497	2	4	0	0	1	0	3	1	3	0	0	1	0	17500
498	2	4	1	0	0	0	2	1	3	0	0	1	0	17500
499	4	4	1	0	0	0	1	1	3	0	0	0	1	17500
500	3	4	1	0	0	0	2	1	3	0	0	0	1	17500
501	3	4	1	0	0	0	2	1	3	0	0	0	1	17500
502	3	4	1	0	0	0	3	1	3	0	0	0	1	17500
503	3	7.5	1	0	0	0	1	1	2	0	0	0	1	16500
504	2	7.5	1	0	0	0	1	1	2	1	0	0	0	17000
505	3	7.5	1	0	0	0	1	1	2	0	0	1	0	17000
506	3	7.5	1	0	0	0	1	1	2	1	0	0	0	17333
507	3	7.5	0	0	1	0	3	1	2	1	0	0	0	17333
508	2	7.5	1	0	0	0	1	1	2	1	0	0	0	17333
509	3	7.5	1	0	0	0	3	1	2	1	0	0	0	17500
510	3	7.5	1	0	0	0	1	1	2	1	0	0	0	17500
511	2	7.5	1	0	0	0	1	1	2	1	0	0	0	17500
512	2	7.5	1	0	0	0	1	1	2	1	0	0	0	17500
513	2	7.5	1	0	0	0	1	1	2	1	0	0	0	17500
514	2	7.5	1	0	0	0	2	1	2	1	0	0	0	17500
515	3	7.5	0	0	1	0	2	1	2	1	0	0	0	17500
516	3	7.5	1	0	0	0	2	1	2	0	1	0	0	17500
517	3	7.5	1	0	0	0	2	1	2	0	1	0	0	17500
518	3	7.5	1	0	0	0	3	1	2	0	1	0	0	17500
519	4	7.5	0	1	0	0	2	1	2	0	1	0	0	17500
520	5	7.5	1	0	0	0	1	1	2	0	1	0	0	17500
521	3	7.5	0	0	1	0	3	1	2	0	1	0	0	17500
522	3	7.5	0	0	1	0	2	1	2	0	1	0	0	17500
523	3	7.5	1	0	0	0	3	1	2	0	0	1	0	17500
524	3	7.5	1	0	0	0	3	1	2	0	0	1	0	17500
525	2	7.5	1	0	0	0	3	1	3	1	0	0	0	16500
526	3	7.5	1	0	0	0	3	1	3	1	0	0	0	16500
527	2	7.5	1	0	0	0	3	1	3	1	0	0	0	16792
528	3	7.5	1	0	0	0	3	1	3	1	0	0	0	16792
529	3	7.5	1	0	0	0	3	1	3	1	0	0	0	16792
530	3	7.5	1	0	0	0	3	1	3	0	1	0	0	16792
531	3	7.5	0	0	1	0	2	1	3	1	0	0	0	17000
532	3	7.5	1	0	0	0	3	1	3	1	0	0	0	17000
533	3	7.5	1	0	0	0	3	1	3	1	0	0	0	17000
534	3	7.5	1	0	0	0	2	1	3	1	0	0	0	17000
535	3	7.5	1	0	0	0	2	1	3	1	0	0	0	17000
536	3	7.5	1	0	0	0	2	1	3	1	0	0	0	17000
537	2.27	7.5	1	0	0	0	3	1	3	1	0	0	0	17000
538	3	7.5	0	1	0	0	3	1	3	1	0	0	0	17000
539	3	7.5	1	0	0	0	1	1	3	1	0	0	0	17000
540	3	7.5	1	0	0	0	1	1	3	1	0	0	0	17000
541	3	7.5	1	0	0	0	3	1	3	0	1	0	0	17000
542	3	7.5	1	0	0	0	3	1	3	0	0	1	0	17000
543	3	7.5	1	0	0	0	2	1	3	1	0	0	0	17333
544	3	7.5	0	0	1	0	3	1	3	1	0	0	0	17333
545	2	7.5	1	0	0	0	3	1	3	1	0	0	0	17333
546	3	7.5	1	0	0	0	1	1	3	1	0	0	0	17333
547	3	7.5	1	0	0	0	1	1	3	1	0	0	0	17333
548	3	7.5	1	0	0	0	3	1	3	1	0	0	0	17333
549	3	7.5	1	0	0	0	3	1	3	0	1	0	0	17333
550	3	7.5	1	0	0	0	3	1	3	0	1	0	0	17333
551	3	7.5	0	0	1	0	3	1	3	0	1	0	0	17333
552	3	7.5	1	0	0	0	2	1	3	0	0	1	0	17333
553	3	7.5	0	1	0	0	2	1	3	0	0	1	0	17333
554	3	7.5	1	0	0	0	2	1	3	1	0	0	0	17500
555	3	7.5	1	0	0	0	2	1	3	1	0	0	0	17500
556	3	7.5	1	0	0	0	2	1	3	1	0	0	0	17500
557	3	7.5	1	0	0	0	2	1	3	1	0	0	0	17500
558	3	7.5	1	0	0	0	2	1	3	1	0	0	0	17500
559	3	7.5	1	0	0	0	2	1	3	1	0	0	0	17500
560	3	7.5	1	0	0	0	2	1	3	1	0	0	0	17500
561	3	7.5	1	0	0	0	3	1	3	1	0	0	0	17500
562	3	7.5	1	0	0	0	3	1	3	1	0	0	0	17500
563	3	7.5	1	0	0	0	3	1	3	1	0	0	0	17500
564	3	7.5	1	0	0	0	3	1	3	1	0	0	0	17500
565	3	7.5	1	0	0	0	3	1	3	1	0	0	0	17500
566	3	7.5	1	0	0	0	3	1	3	1	0	0	0	17500
567	3	7.5	1	0	0	0	3	1	3	1	0	0	0	17500
568	3	7.5	1	0	0	0	3	1	3	1	0	0	0	17500
569	3	7.5	1	0	0	0	3	1	3	1	0	0	0	17500
570	3	7.5	1	0	0	0	3	1	3	1	0	0	0	17500
571	3	7.5	1	0	0	0	3	1	3	1	0	0	0	17500
572	3	7.5	1	0	0	0	3	1	3	1	0	0	0	17500
573	3	7.5	1	0	0	0	3	1	3	1	0	0	0	17500
574	3	7.5	1	0	0	0	3	1	3	1	0	0	0	17500
575	3	7.5	1	0	0	0	3	1	3	1	0	0	0	17500
576	5	7.5	1	0	0	0	1	1	3	1	0	0	0	17500
577	3	7.5	1	0	0	0	1	1	3	1	0	0	0	17500
578	3	7.5	1	0	0	0	1	1	3	1	0	0	0	17500
579	3	7.5	1	0	0	0	1	1	3	1	0	0	0	17500
580	3	7.5	1	0	0	0	1	1	3	1	0	0	0	17500
581	3	7.5	1	0	0	0	1	1	3	1	0	0	0	17500
582	3	7.5	1	0	0	0	1	1	3	1	0	0	0	17500
583	3	7.5	1	0	0	0	1	1	3	1	0	0	0	17500
584	3	7.5	1	0	0	0	1	1	3	1	0	0	0	17500
585	3	7.5	1	0	0	0	1	1	3	1	0	0	0	17500
586	2	7.5	1	0	0	0	2	1	3	1	0	0	0	17500
587	2	7.5	1	0	0	0	2	1	3	1	0	0	0	17500
588	2	7.5	1	0	0	0	2	1	3	1	0	0	0	17500
589	2	7.5	1	0	0	0	2	1	3	1	0	0	0	17500
590	2	7.5	1	0	0	0	2	1	3	1	0	0	0	17500
591	2	7.5	1	0	0	0	1	1	3	1	0	0	0	17500
592	2	7.5	1	0	0	0	1	1	3	1	0	0	0	17500
593	2	7.5	1	0	0	0	1	1	3	1	0	0	0	17500
594	2	7.5	0	0	1	0	3	1	3	1	0	0	0	17500
595	3	7.5	0	0	1	0	1	1	3	1	0	0	0	17500
596	2	7.5	1	0	0	0	3	1	3	1	0	0	0	17500
597	2	7.5	1	0	0	0	3	1	3	1	0	0	0	17500
598	2	7.5	1	0	0	0	3	1	3	1	0	0	0	17500
599	2	7.5	1	0	0	0	3	1	3	1	0	0	0	17500
600	2	7.5	1	0	0	0	3	1	3	1	0	0	0	17500
601	3	7.5	0	0	1	0	3	1	3	1	0	0	0	17500
602	3	7.5	0	0	1	0	3	1	3	1	0	0	0	17500
603	3	7.5	0	0	1	0	3	1	3	1	0	0	0	17500
604	2	7.5	0	1	0	0	2	1	3	1	0	0	0	17500
605	3	7.5	0	0	1	0	2	1	3	1	0	0	0	17500
606	3	7.5	1	0	0	0	1	1	3	0	1	0	0	17500
607	3	7.5	1	0	0	0	1	1	3	0	1	0	0	17500
608	3	7.5	1	0	0	0	1	1	3	0	1	0	0	17500
609	3	7.5	1	0	0	0	1	1	3	0	1	0	0	17500
610	3	7.5	1	0	0	0	2	1	3	0	1	0	0	17500
611	3	7.5	1	0	0	0	2	1	3	0	1	0	0	17500
612	3	7.5	1	0	0	0	2	1	3	0	1	0	0	17500
613	3	7.5	1	0	0	0	2	1	3	0	1	0	0	17500
614	3	7.5	1	0	0	0	2	1	3	0	1	0	0	17500
615	3	7.5	1	0	0	0	2	1	3	0	1	0	0	17500
616	3	7.5	1	0	0	0	3	1	3	0	1	0	0	17500
617	3	7.5	1	0	0	0	3	1	3	0	1	0	0	17500
618	4	7.5	1	0	0	0	1	1	3	0	1	0	0	17500
619	4	7.5	0	0	1	0	1	1	3	0	1	0	0	17500
620	3	7.5	0	1	0	0	3	1	3	0	0	1	0	17500
621	3	7.5	1	0	0	0	3	1	3	0	0	1	0	17500
622	3	7.5	1	0	0	0	3	1	3	0	0	1	0	17500
623	3	7.5	1	0	0	0	3	1	3	0	0	1	0	17500
624	3	7.5	1	0	0	0	1	1	3	0	0	0	1	17500
625	3	7.5	1	0	0	0	1	1	3	0	0	0	1	17500
626	3	7.5	0	0	1	0	1	1	3	0	0	0	1	17500
627	3	7.5	1	0	0	0	2	1	3	0	0	0	1	17500
628	3	7.5	1	0	0	0	2	1	3	0	0	0	1	17500
629	3	7.5	1	0	0	0	3	1	3	0	0	0	1	17500
630	3	7.5	1	0	0	0	3	1	3	0	0	0	1	17500
631	2	0	0	1	0	0	2	2	2	1	0	0	0	10000
632	2	0	0	1	0	0	3	2	2	1	0	0	0	10000
633	2	0	0	1	0	0	3	2	2	1	0	0	0	10000
634	2	0	1	0	0	0	1	2	2	1	0	0	0	10000
635	4	0	0	1	0	0	1	2	2	1	0	0	0	10000
636	3	0	0	0	1	0	1	2	2	1	0	0	0	10000
637	3	0	0	0	1	0	1	2	2	1	0	0	0	10000
638	3	0	0	1	0	0	2	2	2	1	0	0	0	10000
639	3	0	0	1	0	0	2	2	2	1	0	0	0	10000
640	2	0	1	0	0	0	3	2	2	1	0	0	0	10000
641	2	0	0	0	1	0	1	2	2	1	0	0	0	10000
642	2	0	0	0	1	0	1	2	2	1	0	0	0	10000
643	2	0	0	0	1	0	2	2	2	1	0	0	0	10000
644	2	0	0	0	1	0	2	2	2	1	0	0	0	10000
645	4	0	0	0	1	0	2	2	2	1	0	0	0	10000
646	3	0	0	0	1	0	3	2	2	0	1	0	0	10000
647	3	0	0	0	1	0	2	2	2	0	1	0	0	10000
648	3	0	0	0	1	0	1	2	2	0	0	1	0	10000
649	3	0	1	0	0	0	2	2	2	0	0	0	1	10000
650	2	0	0	0	1	0	3	2	2	1	0	0	0	22500
651	2	0	1	0	0	0	2	2	2	1	0	0	0	22500
652	2	0	1	0	0	0	2	2	2	1	0	0	0	22500
653	2	0	1	0	0	0	2	2	2	1	0	0	0	22500
654	2	0	1	0	0	0	2	2	2	1	0	0	0	22500
655	2	0	1	0	0	0	2	2	2	1	0	0	0	22500
656	2	0	1	0	0	0	2	2	2	1	0	0	0	22500
657	3	0	1	0	0	0	2	2	2	1	0	0	0	22500
658	2	0	0	1	0	0	3	2	2	1	0	0	0	22500
659	3	0	1	0	0	0	3	2	2	0	1	0	0	22500
660	3	0	1	0	0	0	2	2	2	0	1	0	0	22500
661	3	0	1	0	0	0	2	2	2	0	0	0	1	22500
662	3	0	1	0	0	0	1	2	2	1	0	0	0	22750
663	4	0	1	0	0	0	1	2	2	1	0	0	0	23000
664	3	0	1	0	0	0	1	2	3	1	0	0	0	10000
665	3	0	1	0	0	0	1	2	3	1	0	0	0	10000
666	3	0	0	0	1	0	1	2	3	1	0	0	0	10000
667	3	0	0	0	1	0	1	2	3	1	0	0	0	10000
668	3	0	0	0	1	0	1	2	3	1	0	0	0	10000
669	3	0	0	0	1	0	1	2	3	1	0	0	0	10000
670	3	0	0	0	1	0	1	2	3	1	0	0	0	10000
671	3	0	0	0	1	0	1	2	3	1	0	0	0	10000
672	3	0	0	0	1	0	1	2	3	1	0	0	0	10000
673	3	0	0	0	1	0	1	2	3	1	0	0	0	10000
674	3	0	0	0	1	0	2	2	3	1	0	0	0	10000
675	3	0	0	0	1	0	2	2	3	1	0	0	0	10000
676	3	0	0	0	1	0	2	2	3	1	0	0	0	10000
677	3	0	0	0	1	0	2	2	3	1	0	0	0	10000
678	3	0	0	0	1	0	2	2	3	1	0	0	0	10000
679	2	0	0	0	1	0	1	2	3	1	0	0	0	10000
680	2	0	0	0	1	0	1	2	3	1	0	0	0	10000
681	2	0	0	0	1	0	1	2	3	1	0	0	0	10000
682	2	0	0	0	1	0	1	2	3	1	0	0	0	10000
683	3	0	0	1	0	0	2	2	3	1	0	0	0	10000
684	3	0	0	1	0	0	2	2	3	1	0	0	0	10000
685	4	0	0	0	1	0	1	2	3	1	0	0	0	10000
686	2	0	0	0	1	0	3	2	3	1	0	0	0	10000
687	2	0	0	0	1	0	3	2	3	1	0	0	0	10000
688	2	0	0	0	1	0	3	2	3	1	0	0	0	10000
689	2	0	0	0	1	0	3	2	3	1	0	0	0	10000
690	2	0	0	0	1	0	3	2	3	1	0	0	0	10000
691	2	0	0	0	1	0	3	2	3	1	0	0	0	10000
692	2	0	0	0	1	0	3	2	3	1	0	0	0	10000
693	2	0	1	0	0	0	3	2	3	1	0	0	0	10000
694	2	0	1	0	0	0	3	2	3	1	0	0	0	10000
695	2	0	1	0	0	0	3	2	3	1	0	0	0	10000
696	2	0	1	0	0	0	3	2	3	1	0	0	0	10000
697	2	0	1	0	0	0	3	2	3	1	0	0	0	10000
698	2.27	0	0	0	1	0	2	2	3	1	0	0	0	10000
699	2.27	0	0	0	1	0	2	2	3	1	0	0	0	10000
700	3	0	0	0	1	0	3	2	3	1	0	0	0	10000
701	3	0	0	0	1	0	3	2	3	1	0	0	0	10000
702	3	0	0	0	1	0	3	2	3	1	0	0	0	10000
703	2.27	0	0	0	1	0	1	2	3	1	0	0	0	10000
704	2.27	0	0	0	1	0	1	2	3	1	0	0	0	10000
705	2	0	1	0	0	0	2	2	3	1	0	0	0	10000
706	2	0	1	0	0	0	2	2	3	1	0	0	0	10000
707	2.27	0	1	0	0	0	1	2	3	1	0	0	0	10000
708	2	0	0	1	0	0	1	2	3	1	0	0	0	10000
709	3	0	0	0	0	1	3	2	3	1	0	0	0	10000
710	4	0	0	0	1	0	1	2	3	0	1	0	0	10000
711	4	0	1	0	0	0	1	2	3	0	1	0	0	10000
712	3	0	0	0	1	0	1	2	3	0	1	0	0	10000
713	3	0	0	0	1	0	2	2	3	0	0	1	0	10000
714	3	0	0	0	1	0	2	2	3	0	0	1	0	10000
715	3	0	0	0	1	0	3	2	3	0	0	1	0	10000
716	3	0	0	0	1	0	3	2	3	0	0	1	0	10000
717	5	0	0	1	0	0	3	2	3	0	0	1	0	10000
718	2.27	0	0	0	1	0	1	2	3	0	0	1	0	10000
719	2.27	0	1	0	0	0	2	2	3	0	0	0	1	10000
720	2	0	0	0	1	0	1	2	3	0	0	0	1	10000
721	3	0	1	0	0	0	1	2	3	0	0	0	1	10000
722	3	0	1	0	0	0	1	2	3	1	0	0	0	22500
723	3	0	1	0	0	0	1	2	3	1	0	0	0	22500
724	3	0	1	0	0	0	1	2	3	1	0	0	0	22500
725	3	0	1	0	0	0	2	2	3	1	0	0	0	22500
726	3	0	1	0	0	0	2	2	3	1	0	0	0	22500
727	3	0	1	0	0	0	2	2	3	1	0	0	0	22500
728	4	0	1	0	0	0	1	2	3	1	0	0	0	22500
729	2.27	0	1	0	0	0	2	2	3	1	0	0	0	22500
730	2.27	0	1	0	0	0	2	2	3	1	0	0	0	22500
731	2	0	1	0	0	0	3	2	3	1	0	0	0	22500
732	2	0	1	0	0	0	3	2	3	1	0	0	0	22500
733	2	0	1	0	0	0	3	2	3	1	0	0	0	22500
734	2	0	1	0	0	0	3	2	3	1	0	0	0	22500
735	2	0	1	0	0	0	3	2	3	1	0	0	0	22500
736	2	0	1	0	0	0	3	2	3	1	0	0	0	22500
737	2	0	1	0	0	0	3	2	3	1	0	0	0	22500
738	2	0	1	0	0	0	3	2	3	1	0	0	0	22500
739	2	0	1	0	0	0	3	2	3	1	0	0	0	22500
740	3	0	1	0	0	0	3	2	3	1	0	0	0	22500
741	3	0	1	0	0	0	3	2	3	1	0	0	0	22500
742	3	0	1	0	0	0	3	2	3	1	0	0	0	22500
743	3	0	1	0	0	0	3	2	3	1	0	0	0	22500
744	3	0	1	0	0	0	3	2	3	1	0	0	0	22500
745	2.27	0	1	0	0	0	1	2	3	1	0	0	0	22500
746	2.27	0	1	0	0	0	1	2	3	1	0	0	0	22500
747	2.27	0	1	0	0	0	1	2	3	1	0	0	0	22500
748	4	0	1	0	0	0	1	2	3	0	1	0	0	22500
749	4	0	1	0	0	0	1	2	3	0	1	0	0	22500
750	3	0	0	1	0	0	1	2	3	0	1	0	0	22500
751	2.27	0	1	0	0	0	1	2	3	0	0	1	0	22500
752	2.27	0	1	0	0	0	2	2	3	0	0	0	1	22500
753	2	0	1	0	0	0	3	2	3	1	0	0	0	22750
754	3	0	1	0	0	0	2	2	3	0	0	1	0	22750
755	5	0	1	0	0	0	3	2	3	0	0	1	0	22750
756	3	0	1	0	0	0	2	2	3	1	0	0	0	23000
757	3	0	1	0	0	0	3	2	3	1	0	0	0	23000
758	3	0	1	0	0	0	3	2	3	1	0	0	0	23000
759	3	0	0	0	1	0	2	2	3	1	0	0	0	23000
760	3	0	0	0	1	0	3	2	3	0	0	1	0	23000
761	3	0	0	0	1	0	1	2	3	0	0	0	1	23000
762	2	2	0	0	1	0	2	2	2	1	0	0	0	10000
763	2	2	0	0	1	0	1	2	2	1	0	0	0	10000
764	2	2	0	0	1	0	1	2	2	1	0	0	0	10000
765	2	2	0	0	1	0	1	2	2	1	0	0	0	10000
766	2	2	0	0	1	0	1	2	2	1	0	0	0	10000
767	2	2	0	0	1	0	1	2	2	1	0	0	0	10000
768	3	2	0	0	1	0	2	2	2	1	0	0	0	10000
769	3	2	0	0	1	0	2	2	2	1	0	0	0	10000
770	3	2	0	0	1	0	2	2	2	1	0	0	0	10000
771	3	2	0	0	1	0	2	2	2	1	0	0	0	10000
772	3	2	0	0	1	0	1	2	2	1	0	0	0	10000
773	3	2	0	0	1	0	1	2	2	1	0	0	0	10000
774	3	2	0	0	1	0	1	2	2	1	0	0	0	10000
775	3	2	0	0	1	0	1	2	2	1	0	0	0	10000
776	3	2	0	1	0	0	3	2	2	1	0	0	0	10000
777	3	2	1	0	0	0	2	2	2	1	0	0	0	10000
778	3	2	1	0	0	0	2	2	2	1	0	0	0	10000
779	3	2	0	0	1	0	3	2	2	1	0	0	0	10000
780	3	2	1	0	0	0	1	2	2	1	0	0	0	10000
781	3	2	0	0	1	0	3	2	2	0	1	0	0	10000
782	3	2	0	0	1	0	3	2	2	0	1	0	0	10000
783	3	2	1	0	0	0	1	2	2	0	1	0	0	10000
784	3	2	1	0	0	0	1	2	2	0	1	0	0	10000
785	3	2	0	0	1	0	2	2	2	0	0	1	0	10000
786	3	2	0	0	1	0	2	2	2	0	0	1	0	10000
787	3	2	0	0	1	0	3	2	2	0	0	1	0	10000
788	3	2	0	0	1	0	3	2	2	0	0	1	0	10000
789	3	2	0	1	0	0	1	2	2	0	0	1	0	10000
790	3	2	1	0	0	0	2	2	2	0	0	1	0	10000
791	3	2	1	0	0	0	2	2	2	0	0	0	1	10000
792	2	2	1	0	0	0	1	2	2	1	0	0	0	22500
793	2	2	1	0	0	0	1	2	2	1	0	0	0	22500
794	3	2	1	0	0	0	3	2	2	1	0	0	0	22500
795	3	2	1	0	0	0	3	2	2	1	0	0	0	22500
796	3	2	1	0	0	0	1	2	2	1	0	0	0	22500
797	3	2	1	0	0	0	1	2	2	1	0	0	0	22500
798	3	2	1	0	0	0	3	2	2	0	0	1	0	22500
799	3	2	0	0	1	0	2	2	2	0	0	1	0	22500
800	3	2	1	0	0	0	1	2	2	0	0	1	0	22500
801	3	2	0	0	1	0	2	2	2	1	0	0	0	23000
802	2	2	1	0	0	0	1	2	2	1	0	0	0	23000
803	3	2	1	0	0	0	3	2	2	0	1	0	0	23000
804	3	2	1	0	0	0	3	2	2	0	0	1	0	23000
805	3	2	1	0	0	0	1	2	2	1	0	0	0	23292
806	2	2	1	0	0	0	2	2	2	1	0	0	0	23500
807	2	2	1	0	0	0	1	2	2	1	0	0	0	23500
808	3	2	1	0	0	0	2	2	2	1	0	0	0	24000
809	3	2	1	0	0	0	2	2	2	1	0	0	0	24000
810	3	2	1	0	0	0	3	2	2	1	0	0	0	24000
811	3	2	1	0	0	0	1	2	2	1	0	0	0	24375
812	3	2	1	0	0	0	1	2	2	1	0	0	0	24375
813	3	2	1	0	0	0	2	2	2	1	0	0	0	24375
814	3	2	1	0	0	0	3	2	2	0	1	0	0	24375
815	3	2	1	0	0	0	2	2	2	0	0	1	0	24500
816	3	2	0	1	0	0	2	2	3	1	0	0	0	10000
817	2	2	0	0	1	0	1	2	3	1	0	0	0	10000
818	2	2	0	0	1	0	1	2	3	1	0	0	0	10000
819	2	2	0	0	1	0	1	2	3	1	0	0	0	10000
820	2	2	0	0	1	0	1	2	3	1	0	0	0	10000
821	2	2	0	0	1	0	1	2	3	1	0	0	0	10000
822	2	2	0	0	1	0	1	2	3	1	0	0	0	10000
823	2	2	0	0	1	0	1	2	3	1	0	0	0	10000
824	2	2	0	0	1	0	1	2	3	1	0	0	0	10000
825	3	2	0	0	1	0	2	2	3	1	0	0	0	10000
826	3	2	0	0	1	0	2	2	3	1	0	0	0	10000
827	3	2	0	0	1	0	2	2	3	1	0	0	0	10000
828	3	2	0	0	1	0	2	2	3	1	0	0	0	10000
829	3	2	0	0	1	0	2	2	3	1	0	0	0	10000
830	3	2	0	0	1	0	3	2	3	1	0	0	0	10000
831	3	2	0	0	1	0	3	2	3	1	0	0	0	10000
832	3	2	0	0	1	0	3	2	3	1	0	0	0	10000
833	3	2	0	0	1	0	3	2	3	1	0	0	0	10000
834	3	2	0	0	1	0	3	2	3	1	0	0	0	10000
835	3	2	0	0	1	0	3	2	3	1	0	0	0	10000
836	3	2	0	0	1	0	3	2	3	1	0	0	0	10000
837	3	2	0	1	0	0	3	2	3	1	0	0	0	10000
838	3	2	0	1	0	0	3	2	3	1	0	0	0	10000
839	3	2	0	1	0	0	1	2	3	1	0	0	0	10000
840	3	2	0	1	0	0	1	2	3	1	0	0	0	10000
841	3	2	0	0	1	0	1	2	3	1	0	0	0	10000
842	3	2	0	0	1	0	1	2	3	1	0	0	0	10000
843	3	2	0	0	1	0	1	2	3	1	0	0	0	10000
844	3	2	0	0	1	0	1	2	3	1	0	0	0	10000
845	3	2	0	0	1	0	1	2	3	1	0	0	0	10000
846	3	2	0	0	1	0	1	2	3	1	0	0	0	10000
847	3	2	0	0	1	0	1	2	3	1	0	0	0	10000
848	3	2	0	0	1	0	1	2	3	1	0	0	0	10000
849	3	2	1	0	0	0	3	2	3	1	0	0	0	10000
850	3	2	1	0	0	0	3	2	3	1	0	0	0	10000
851	3	2	1	0	0	0	3	2	3	1	0	0	0	10000
852	3	2	1	0	0	0	3	2	3	1	0	0	0	10000
853	4	2	0	0	1	0	2	2	3	1	0	0	0	10000
854	4	2	1	0	0	0	2	2	3	1	0	0	0	10000
855	3	2	1	0	0	0	1	2	3	1	0	0	0	10000
856	3	2	1	0	0	0	1	2	3	1	0	0	0	10000
857	3	2	1	0	0	0	1	2	3	1	0	0	0	10000
858	3	2	1	0	0	0	1	2	3	1	0	0	0	10000
859	2	2	1	0	0	0	1	2	3	1	0	0	0	10000
860	2	2	1	0	0	0	1	2	3	1	0	0	0	10000
861	2	2	1	0	0	0	1	2	3	1	0	0	0	10000
862	2	2	1	0	0	0	3	2	3	1	0	0	0	10000
863	2	2	1	0	0	0	3	2	3	1	0	0	0	10000
864	2.27	2	1	0	0	0	3	2	3	1	0	0	0	10000
865	3	2	0	0	1	0	3	2	3	0	1	0	0	10000
866	3	2	0	0	1	0	2	2	3	0	1	0	0	10000
867	3	2	0	0	1	0	1	2	3	0	1	0	0	10000
868	3	2	0	0	1	0	1	2	3	0	1	0	0	10000
869	3	2	0	0	1	0	1	2	3	0	1	0	0	10000
870	3	2	0	0	1	0	1	2	3	0	1	0	0	10000
871	3	2	0	1	0	0	1	2	3	0	1	0	0	10000
872	3	2	0	1	0	0	1	2	3	0	1	0	0	10000
873	3	2	0	1	0	0	1	2	3	0	1	0	0	10000
874	2	2	0	1	0	0	1	2	3	0	1	0	0	10000
875	2	2	0	1	0	0	1	2	3	0	0	1	0	10000
876	3	2	0	1	0	0	1	2	3	0	0	1	0	10000
877	3	2	0	1	0	0	1	2	3	0	0	1	0	10000
878	3	2	0	0	1	0	2	2	3	0	0	1	0	10000
879	3	2	0	0	1	0	2	2	3	0	0	1	0	10000
880	3	2	0	0	1	0	1	2	3	0	0	1	0	10000
881	3	2	0	0	1	0	1	2	3	0	0	1	0	10000
882	2.27	2	0	0	1	0	1	2	3	0	0	1	0	10000
883	2	2	0	0	1	0	2	2	3	0	0	1	0	10000
884	3	2	0	0	1	0	1	2	3	0	0	0	1	10000
885	3	2	0	0	1	0	1	2	3	0	0	0	1	10000
886	3	2	0	0	1	0	2	2	3	0	0	0	1	10000
887	3	2	1	0	0	0	2	2	3	0	0	0	1	10000
888	3	2	0	1	0	0	3	2	3	1	0	0	0	22500
889	3	2	0	1	0	0	3	2	3	1	0	0	0	22500
890	3	2	1	0	0	0	1	2	3	1	0	0	0	22500
891	3	2	1	0	0	0	1	2	3	1	0	0	0	22500
892	3	2	1	0	0	0	1	2	3	1	0	0	0	22500
893	3	2	1	0	0	0	1	2	3	1	0	0	0	22500
894	3	2	1	0	0	0	1	2	3	1	0	0	0	22500
895	3	2	1	0	0	0	1	2	3	1	0	0	0	22500
896	3	2	1	0	0	0	1	2	3	1	0	0	0	22500
897	4	2	0	0	1	0	2	2	3	1	0	0	0	22500
898	2	2	1	0	0	0	1	2	3	1	0	0	0	22500
899	2	2	1	0	0	0	1	2	3	1	0	0	0	22500
900	2	2	1	0	0	0	1	2	3	1	0	0	0	22500
901	2	2	1	0	0	0	1	2	3	1	0	0	0	22500
902	2	2	1	0	0	0	1	2	3	1	0	0	0	22500
903	2	2	1	0	0	0	1	2	3	1	0	0	0	22500
904	3	2	1	0	0	0	2	2	3	1	0	0	0	22500
905	3	2	1	0	0	0	2	2	3	1	0	0	0	22500
906	3	2	1	0	0	0	2	2	3	1	0	0	0	22500
907	3	2	1	0	0	0	2	2	3	1	0	0	0	22500
908	3	2	1	0	0	0	2	2	3	1	0	0	0	22500
909	3	2	1	0	0	0	3	2	3	1	0	0	0	22500
910	3	2	1	0	0	0	3	2	3	1	0	0	0	22500
911	3	2	1	0	0	0	3	2	3	1	0	0	0	22500
912	3	2	1	0	0	0	3	2	3	1	0	0	0	22500
913	3	2	1	0	0	0	3	2	3	1	0	0	0	22500
914	2	2	1	0	0	0	3	2	3	1	0	0	0	22500
915	3	2	1	0	0	0	2	2	3	0	1	0	0	22500
916	3	2	1	0	0	0	1	2	3	0	1	0	0	22500
917	3	2	1	0	0	0	1	2	3	0	1	0	0	22500
918	3	2	1	0	0	0	1	2	3	0	0	1	0	22500
919	3	2	1	0	0	0	1	2	3	0	0	1	0	22500
920	3	2	1	0	0	0	1	2	3	0	0	1	0	22500
921	3	2	1	0	0	0	3	2	3	1	0	0	0	22750
922	2.27	2	1	0	0	0	3	2	3	1	0	0	0	23000
923	3	2	1	0	0	0	1	2	3	0	1	0	0	23000
924	3	2	1	0	0	0	2	2	3	0	0	1	0	23000
925	3	2	0	0	1	0	1	2	3	0	0	1	0	23000
926	3	2	1	0	0	0	1	2	3	0	0	1	0	23000
927	3	2	0	0	1	0	1	2	3	1	0	0	0	23500
928	3	2	1	0	0	0	1	2	3	1	0	0	0	23500
929	2	2	0	0	1	0	1	2	3	0	0	1	0	23500
930	3	2	1	0	0	0	1	2	3	0	0	0	1	23500
931	3	2	0	0	1	0	1	2	3	0	0	0	1	23500
932	2	2	1	0	0	0	1	2	3	1	0	0	0	24000
933	2	2	1	0	0	0	1	2	3	1	0	0	0	24000
934	3	2	1	0	0	0	1	2	3	1	0	0	0	24000
935	3	2	1	0	0	0	3	2	3	1	0	0	0	24000
936	3	2	1	0	0	0	3	2	3	1	0	0	0	24000
937	3	2	1	0	0	0	1	2	3	0	1	0	0	24000
938	2	2	1	0	0	0	2	2	3	0	0	1	0	24000
939	3	2	0	1	0	0	2	2	3	0	0	1	0	24000
940	2	2	1	0	0	0	1	2	3	1	0	0	0	24375
941	2	2	1	0	0	0	1	2	3	1	0	0	0	24375
942	2	2	1	0	0	0	1	2	3	1	0	0	0	24375
943	3	2	1	0	0	0	2	2	3	1	0	0	0	24375
944	3	2	1	0	0	0	2	2	3	1	0	0	0	24375
945	3	2	1	0	0	0	3	2	3	1	0	0	0	24375
946	3	2	1	0	0	0	3	2	3	1	0	0	0	24375
947	4	2	1	0	0	0	2	2	3	1	0	0	0	24375
948	3	2	1	0	0	0	1	2	3	1	0	0	0	24375
949	3	2	0	0	1	0	2	2	3	1	0	0	0	24375
950	3	2	1	0	0	0	2	2	3	0	1	0	0	24375
951	2.27	2	1	0	0	0	1	2	3	0	0	1	0	24375
952	3	2	1	0	0	0	1	2	3	0	0	1	0	24375
953	3	2	1	0	0	0	2	2	3	0	0	0	1	24375
954	3	2	1	0	0	0	3	2	3	1	0	0	0	24500
955	3	2	1	0	0	0	1	2	3	0	1	0	0	24500
956	3	2	1	0	0	0	2	2	3	1	0	0	0	24917
957	2	2	1	0	0	0	1	2	3	1	0	0	0	24917
958	3	4	0	0	1	0	1	2	1	1	0	0	0	10000
959	3	4	1	0	0	0	1	2	1	1	0	0	0	22500
960	3	4	1	0	0	0	1	2	1	1	0	0	0	25000
961	3	4	0	0	1	0	2	2	2	1	0	0	0	10000
962	3	4	0	0	1	0	2	2	2	1	0	0	0	10000
963	3	4	0	0	1	0	2	2	2	1	0	0	0	10000
964	3	4	0	0	1	0	2	2	2	1	0	0	0	10000
965	3	4	0	0	1	0	2	2	2	1	0	0	0	10000
966	2	4	0	1	0	0	3	2	2	1	0	0	0	10000
967	3	4	0	0	1	0	1	2	2	1	0	0	0	10000
968	3	4	0	0	1	0	1	2	2	1	0	0	0	10000
969	2	4	0	0	1	0	3	2	2	1	0	0	0	10000
970	2	4	0	0	1	0	3	2	2	1	0	0	0	10000
971	3	4	0	0	1	0	3	2	2	1	0	0	0	10000
972	3	4	0	0	1	0	3	2	2	1	0	0	0	10000
973	3	4	0	0	1	0	3	2	2	1	0	0	0	10000
974	3	4	0	0	1	0	3	2	2	1	0	0	0	10000
975	2	4	1	0	0	0	2	2	2	1	0	0	0	10000
976	3	4	0	1	0	0	2	2	2	1	0	0	0	10000
977	3	4	0	1	0	0	2	2	2	1	0	0	0	10000
978	3	4	0	1	0	0	2	2	2	1	0	0	0	10000
979	3	4	0	1	0	0	2	2	2	1	0	0	0	10000
980	3	4	0	1	0	0	1	2	2	1	0	0	0	10000
981	3	4	1	0	0	0	3	2	2	1	0	0	0	10000
982	3	4	1	0	0	0	3	2	2	1	0	0	0	10000
983	3	4	1	0	0	0	3	2	2	1	0	0	0	10000
984	3	4	1	0	0	0	2	2	2	1	0	0	0	10000
985	3	4	1	0	0	0	2	2	2	1	0	0	0	10000
986	2	4	0	0	1	0	2	2	2	1	0	0	0	10000
987	2	4	0	0	1	0	1	2	2	1	0	0	0	10000
988	3	4	1	0	0	0	1	2	2	1	0	0	0	10000
989	2	4	1	0	0	0	1	2	2	1	0	0	0	10000
990	3	4	0	0	1	0	3	2	2	0	1	0	0	10000
991	3	4	0	0	1	0	3	2	2	0	1	0	0	10000
992	3	4	0	0	1	0	3	2	2	0	1	0	0	10000
993	3	4	1	0	0	0	1	2	2	0	1	0	0	10000
994	4	4	0	0	1	0	1	2	2	0	1	0	0	10000
995	3	4	0	1	0	0	1	2	2	0	1	0	0	10000
996	3	4	0	0	1	0	1	2	2	0	0	1	0	10000
997	3	4	0	0	1	0	1	2	2	0	0	1	0	10000
998	3	4	0	0	1	0	1	2	2	0	0	1	0	10000
999	3	4	0	1	0	0	1	2	2	0	0	1	0	10000
1000	3	4	1	0	0	0	3	2	2	0	0	1	0	10000
1001	3	4	1	0	0	0	3	2	2	0	0	1	0	10000
1002	3	4	0	0	1	0	3	2	2	0	0	1	0	10000
1003	3	4	0	0	1	0	3	2	2	0	0	1	0	10000
1004	3	4	0	0	1	0	3	2	2	0	0	1	0	10000
1005	3	4	0	0	1	0	2	2	2	0	0	1	0	10000
1006	3	4	0	0	1	0	2	2	2	0	0	1	0	10000
1007	3	4	1	0	0	0	2	2	2	0	0	0	1	10000
1008	3	4	0	1	0	0	3	2	2	0	0	0	1	10000
1009	3	4	0	1	0	0	2	2	2	1	0	0	0	22500
1010	2	4	1	0	0	0	2	2	2	1	0	0	0	22500
1011	3	4	1	0	0	0	2	2	2	1	0	0	0	22500
1012	3	4	1	0	0	0	2	2	2	1	0	0	0	22500
1013	3	4	1	0	0	0	2	2	2	1	0	0	0	22500
1014	3	4	1	0	0	0	2	2	2	1	0	0	0	22500
1015	3	4	1	0	0	0	2	2	2	1	0	0	0	22500
1016	3	4	1	0	0	0	2	2	2	1	0	0	0	22500
1017	3	4	1	0	0	0	2	2	2	1	0	0	0	22500
1018	3	4	1	0	0	0	2	2	2	1	0	0	0	22500
1019	3	4	0	1	0	0	3	2	2	1	0	0	0	22500
1020	2	4	0	1	0	0	2	2	2	1	0	0	0	22500
1021	2	4	1	0	0	0	1	2	2	1	0	0	0	22500
1022	3	4	1	0	0	0	3	2	2	0	1	0	0	22500
1023	3	4	1	0	0	0	3	2	2	0	1	0	0	22500
1024	4	4	0	0	1	0	1	2	2	0	1	0	0	22500
1025	3	4	0	0	1	0	1	2	2	0	0	1	0	22500
1026	3	4	0	0	1	0	3	2	2	0	0	1	0	22500
1027	3	4	0	0	1	0	3	2	2	0	0	1	0	22500
1028	3	4	0	0	0	1	3	2	2	0	0	0	1	22500
1029	3	4	1	0	0	0	3	2	2	1	0	0	0	22750
1030	3	4	1	0	0	0	1	2	2	1	0	0	0	22750
1031	2	4	1	0	0	0	3	2	2	1	0	0	0	23000
1032	2	4	1	0	0	0	3	2	2	1	0	0	0	23000
1033	3	4	1	0	0	0	3	2	2	1	0	0	0	23000
1034	3	4	1	0	0	0	2	2	2	1	0	0	0	23000
1035	3	4	1	0	0	0	1	2	2	1	0	0	0	23000
1036	3	4	1	0	0	0	1	2	2	0	1	0	0	23000
1037	3	4	1	0	0	0	3	2	2	0	0	1	0	23000
1038	3	4	1	0	0	0	1	2	2	0	0	1	0	23000
1039	3	4	1	0	0	0	2	2	2	0	0	1	0	23000
1040	3	4	1	0	0	0	2	2	2	0	0	0	1	23000
1041	3	4	1	0	0	0	2	2	2	1	0	0	0	24000
1042	3	4	0	0	1	0	3	2	2	1	0	0	0	24000
1043	3	4	0	0	1	0	1	2	2	0	0	1	0	24000
1044	3	4	1	0	0	0	2	2	2	1	0	0	0	24375
1045	3	4	1	0	0	0	3	2	2	1	0	0	0	24375
1046	3	4	1	0	0	0	3	2	2	0	1	0	0	24375
1047	3	4	1	0	0	0	3	2	2	0	0	1	0	24375
1048	3	4	1	0	0	0	3	2	2	0	0	1	0	24500
1049	3	4	1	0	0	0	2	2	2	1	0	0	0	25000
1050	3	4	1	0	0	0	2	2	2	1	0	0	0	25000
1051	3	4	1	0	0	0	2	2	2	1	0	0	0	25000
1052	3	4	0	0	1	0	2	2	2	1	0	0	0	25000
1053	2	4	1	0	0	0	2	2	2	1	0	0	0	25000
1054	2	4	1	0	0	0	2	2	2	1	0	0	0	25000
1055	3	4	1	0	0	0	1	2	2	1	0	0	0	25000
1056	3	4	1	0	0	0	1	2	2	1	0	0	0	25000
1057	3	4	0	0	1	0	3	2	2	1	0	0	0	25000
1058	2	4	1	0	0	0	1	2	2	1	0	0	0	25000
1059	3	4	0	0	1	0	1	2	3	1	0	0	0	10000
1060	3	4	0	0	1	0	1	2	3	1	0	0	0	10000
1061	3	4	0	0	1	0	1	2	3	1	0	0	0	10000
1062	3	4	0	0	1	0	1	2	3	1	0	0	0	10000
1063	3	4	0	0	1	0	1	2	3	1	0	0	0	10000
1064	3	4	0	0	1	0	1	2	3	1	0	0	0	10000
1065	3	4	0	0	1	0	3	2	3	1	0	0	0	10000
1066	3	4	0	0	1	0	3	2	3	1	0	0	0	10000
1067	3	4	0	0	1	0	3	2	3	1	0	0	0	10000
1068	3	4	0	0	1	0	3	2	3	1	0	0	0	10000
1069	3	4	0	0	1	0	3	2	3	1	0	0	0	10000
1070	3	4	0	0	1	0	3	2	3	1	0	0	0	10000
1071	3	4	0	0	1	0	3	2	3	1	0	0	0	10000
1072	3	4	0	0	1	0	3	2	3	1	0	0	0	10000
1073	3	4	0	0	1	0	3	2	3	1	0	0	0	10000
1074	3	4	0	0	1	0	3	2	3	1	0	0	0	10000
1075	3	4	0	0	1	0	3	2	3	1	0	0	0	10000
1076	3	4	0	0	1	0	3	2	3	1	0	0	0	10000
1077	3	4	0	0	1	0	3	2	3	1	0	0	0	10000
1078	3	4	1	0	0	0	1	2	3	1	0	0	0	10000
1079	3	4	1	0	0	0	1	2	3	1	0	0	0	10000
1080	3	4	1	0	0	0	1	2	3	1	0	0	0	10000
1081	3	4	1	0	0	0	3	2	3	1	0	0	0	10000
1082	3	4	1	0	0	0	3	2	3	1	0	0	0	10000
1083	3	4	1	0	0	0	3	2	3	1	0	0	0	10000
1084	3	4	1	0	0	0	3	2	3	1	0	0	0	10000
1085	3	4	1	0	0	0	3	2	3	1	0	0	0	10000
1086	2.27	4	1	0	0	0	3	2	3	1	0	0	0	10000
1087	2	4	0	0	1	0	3	2	3	1	0	0	0	10000
1088	2	4	0	0	1	0	3	2	3	1	0	0	0	10000
1089	2	4	0	0	1	0	3	2	3	1	0	0	0	10000
1090	2	4	0	0	1	0	1	2	3	1	0	0	0	10000
1091	2	4	0	0	1	0	1	2	3	1	0	0	0	10000
1092	2	4	0	1	0	0	3	2	3	1	0	0	0	10000
1093	2	4	1	0	0	0	2	2	3	1	0	0	0	10000
1094	3	4	0	0	0	1	2	2	3	1	0	0	0	10000
1095	3	4	0	0	1	0	2	2	3	1	0	0	0	10000
1096	3	4	0	0	1	0	2	2	3	1	0	0	0	10000
1097	3	4	0	0	1	0	2	2	3	1	0	0	0	10000
1098	3	4	0	0	1	0	2	2	3	1	0	0	0	10000
1099	3	4	0	0	1	0	2	2	3	1	0	0	0	10000
1100	2	4	0	0	1	0	2	2	3	1	0	0	0	10000
1101	2	4	0	0	1	0	2	2	3	1	0	0	0	10000
1102	2	4	0	0	1	0	2	2	3	1	0	0	0	10000
1103	3	4	1	0	0	0	2	2	3	1	0	0	0	10000
1104	3	4	1	0	0	0	2	2	3	1	0	0	0	10000
1105	3	4	1	0	0	0	3	2	3	0	1	0	0	10000
1106	2	4	0	1	0	0	1	2	3	0	1	0	0	10000
1107	3	4	0	0	1	0	3	2	3	0	1	0	0	10000
1108	3	4	0	0	1	0	3	2	3	0	1	0	0	10000
1109	3	4	0	0	1	0	3	2	3	0	1	0	0	10000
1110	3	4	0	1	0	0	3	2	3	0	1	0	0	10000
1111	3	4	0	1	0	0	1	2	3	0	1	0	0	10000
1112	2	4	0	0	1	0	1	2	3	0	1	0	0	10000
1113	3	4	0	0	1	0	1	2	3	0	1	0	0	10000
1114	3	4	0	0	1	0	1	2	3	0	0	1	0	10000
1115	3	4	0	0	1	0	1	2	3	0	0	1	0	10000
1116	3	4	0	0	1	0	1	2	3	0	0	1	0	10000
1117	3	4	0	0	1	0	1	2	3	0	0	1	0	10000
1118	3	4	1	0	0	0	3	2	3	0	0	1	0	10000
1119	3	4	1	0	0	0	3	2	3	0	0	1	0	10000
1120	3	4	1	0	0	0	3	2	3	0	0	1	0	10000
1121	3	4	1	0	0	0	3	2	3	0	0	1	0	10000
1122	3	4	0	1	0	0	3	2	3	0	0	1	0	10000
1123	3	4	0	1	0	0	3	2	3	0	0	1	0	10000
1124	3	4	0	1	0	0	3	2	3	0	0	1	0	10000
1125	3	4	0	0	1	0	3	2	3	0	0	1	0	10000
1126	3	4	0	0	1	0	3	2	3	0	0	1	0	10000
1127	3	4	0	0	1	0	3	2	3	0	0	1	0	10000
1128	3	4	0	0	1	0	3	2	3	0	0	1	0	10000
1129	3	4	0	0	1	0	3	2	3	0	0	1	0	10000
1130	3	4	0	0	1	0	3	2	3	0	0	1	0	10000
1131	3	4	0	0	1	0	3	2	3	0	0	1	0	10000
1132	3	4	0	0	1	0	3	2	3	0	0	1	0	10000
1133	3	4	0	0	1	0	3	2	3	0	0	1	0	10000
1134	2	4	0	0	1	0	1	2	3	0	0	1	0	10000
1135	3	4	0	0	1	0	2	2	3	0	0	1	0	10000
1136	3	4	0	0	1	0	2	2	3	0	0	1	0	10000
1137	3	4	0	0	1	0	2	2	3	0	0	1	0	10000
1138	3	4	0	0	1	0	2	2	3	0	0	1	0	10000
1139	3	4	0	0	1	0	2	2	3	0	0	1	0	10000
1140	3	4	0	0	1	0	2	2	3	0	0	1	0	10000
1141	3	4	0	0	1	0	2	2	3	0	0	1	0	10000
1142	3	4	1	0	0	0	1	2	3	0	0	1	0	10000
1143	3	4	1	0	0	0	1	2	3	0	0	1	0	10000
1144	2	4	0	1	0	0	1	2	3	0	0	1	0	10000
1145	3	4	1	0	0	0	2	2	3	0	0	1	0	10000
1146	3	4	1	0	0	0	2	2	3	0	0	1	0	10000
1147	2	4	0	0	1	0	2	2	3	0	0	1	0	10000
1148	2	4	0	0	1	0	3	2	3	0	0	1	0	10000
1149	2	4	0	0	1	0	3	2	3	0	0	1	0	10000
1150	3	4	0	1	0	0	2	2	3	0	0	0	1	10000
1151	3	4	0	0	1	0	3	2	3	0	0	0	1	10000
1152	3	4	0	0	1	0	3	2	3	0	0	0	1	10000
1153	3	4	0	0	1	0	3	2	3	0	0	0	1	10000
1154	3	4	0	0	1	0	3	2	3	0	0	0	1	10000
1155	2.27	4	0	0	1	0	3	2	3	0	0	0	1	10000
1156	2	4	1	0	0	0	3	2	3	1	0	0	0	22500
1157	2	4	1	0	0	0	3	2	3	1	0	0	0	22500
1158	2	4	1	0	0	0	3	2	3	1	0	0	0	22500
1159	2	4	1	0	0	0	3	2	3	1	0	0	0	22500
1160	3	4	1	0	0	0	3	2	3	1	0	0	0	22500
1161	3	4	1	0	0	0	3	2	3	1	0	0	0	22500
1162	3	4	1	0	0	0	3	2	3	1	0	0	0	22500
1163	3	4	1	0	0	0	3	2	3	1	0	0	0	22500
1164	3	4	1	0	0	0	3	2	3	1	0	0	0	22500
1165	3	4	1	0	0	0	3	2	3	1	0	0	0	22500
1166	3	4	1	0	0	0	3	2	3	1	0	0	0	22500
1167	3	4	1	0	0	0	3	2	3	1	0	0	0	22500
1168	3	4	1	0	0	0	3	2	3	1	0	0	0	22500
1169	3	4	1	0	0	0	3	2	3	1	0	0	0	22500
1170	3	4	1	0	0	0	3	2	3	1	0	0	0	22500
1171	3	4	1	0	0	0	3	2	3	1	0	0	0	22500
1172	3	4	1	0	0	0	3	2	3	1	0	0	0	22500
1173	3	4	1	0	0	0	3	2	3	1	0	0	0	22500
1174	3	4	1	0	0	0	3	2	3	1	0	0	0	22500
1175	3	4	1	0	0	0	3	2	3	1	0	0	0	22500
1176	3	4	1	0	0	0	3	2	3	1	0	0	0	22500
1177	3	4	1	0	0	0	3	2	3	1	0	0	0	22500
1178	3	4	1	0	0	0	1	2	3	1	0	0	0	22500
1179	3	4	1	0	0	0	1	2	3	1	0	0	0	22500
1180	3	4	1	0	0	0	1	2	3	1	0	0	0	22500
1181	3	4	1	0	0	0	1	2	3	1	0	0	0	22500
1182	3	4	1	0	0	0	1	2	3	1	0	0	0	22500
1183	3	4	1	0	0	0	1	2	3	1	0	0	0	22500
1184	3	4	0	0	1	0	3	2	3	1	0	0	0	22500
1185	3	4	0	0	1	0	3	2	3	1	0	0	0	22500
1186	3	4	0	0	1	0	3	2	3	1	0	0	0	22500
1187	3	4	0	0	1	0	3	2	3	1	0	0	0	22500
1188	3	4	0	0	1	0	3	2	3	1	0	0	0	22500
1189	3	4	0	0	1	0	3	2	3	1	0	0	0	22500
1190	2.27	4	0	1	0	0	3	2	3	1	0	0	0	22500
1191	3	4	0	1	0	0	1	2	3	1	0	0	0	22500
1192	3	4	0	0	1	0	2	2	3	1	0	0	0	22500
1193	3	4	0	0	1	0	2	2	3	1	0	0	0	22500
1194	3	4	0	0	1	0	2	2	3	1	0	0	0	22500
1195	2	4	1	0	0	0	1	2	3	0	1	0	0	22500
1196	3	4	0	1	0	0	3	2	3	0	1	0	0	22500
1197	3	4	1	0	0	0	3	2	3	0	1	0	0	22500
1198	3	4	1	0	0	0	3	2	3	0	1	0	0	22500
1199	3	4	1	0	0	0	3	2	3	0	1	0	0	22500
1200	3	4	1	0	0	0	3	2	3	0	0	1	0	22500
1201	3	4	1	0	0	0	3	2	3	0	0	1	0	22500
1202	3	4	1	0	0	0	3	2	3	0	0	1	0	22500
1203	3	4	1	0	0	0	3	2	3	0	0	1	0	22500
1204	3	4	1	0	0	0	3	2	3	0	0	1	0	22500
1205	3	4	1	0	0	0	3	2	3	0	0	1	0	22500
1206	3	4	0	0	1	0	3	2	3	0	0	1	0	22500
1207	3	4	1	0	0	0	2	2	3	0	0	1	0	22500
1208	3	4	1	0	0	0	2	2	3	0	0	1	0	22500
1209	3	4	1	0	0	0	2	2	3	0	0	1	0	22500
1210	3	4	0	0	1	0	2	2	3	0	0	1	0	22500
1211	3	4	0	0	0	1	1	2	3	0	0	1	0	22500
1212	2	4	1	0	0	0	1	2	3	0	0	1	0	22500
1213	3	4	1	0	0	0	2	2	3	0	0	0	1	22500
1214	3	4	1	0	0	0	2	2	3	0	0	0	1	22500
1215	3	4	1	0	0	0	3	2	3	0	0	0	1	22500
1216	3	4	1	0	0	0	3	2	3	0	0	0	1	22500
1217	3	4	1	0	0	0	3	2	3	0	0	0	1	22500
1218	2.27	4	1	0	0	0	3	2	3	0	0	0	1	22500
1219	3	4	0	0	1	0	3	2	3	1	0	0	0	22750
1220	3	4	0	0	1	0	3	2	3	1	0	0	0	22750
1221	3	4	1	0	0	0	2	2	3	1	0	0	0	23000
1222	3	4	1	0	0	0	3	2	3	1	0	0	0	23000
1223	3	4	1	0	0	0	3	2	3	1	0	0	0	23000
1224	3	4	1	0	0	0	3	2	3	1	0	0	0	23000
1225	3	4	1	0	0	0	3	2	3	0	1	0	0	23000
1226	3	4	0	0	1	0	3	2	3	0	1	0	0	23000
1227	3	4	1	0	0	0	1	2	3	0	0	1	0	23000
1228	3	4	1	0	0	0	1	2	3	0	0	1	0	23000
1229	3	4	1	0	0	0	3	2	3	0	0	1	0	23000
1230	3	4	1	0	0	0	3	2	3	0	0	1	0	23000
1231	3	4	1	0	0	0	3	2	3	0	0	1	0	23000
1232	2	4	1	0	0	0	1	2	3	0	0	1	0	23000
1233	3	4	0	0	1	0	3	2	3	0	0	1	0	23000
1234	3	4	0	0	1	0	3	2	3	0	0	1	0	23000
1235	3	4	1	0	0	0	2	2	3	0	0	1	0	23000
1236	2	4	1	0	0	0	2	2	3	0	0	1	0	23000
1237	3	4	0	0	1	0	2	2	3	0	0	1	0	23500
1238	3	4	1	0	0	0	1	2	3	0	0	1	0	23500
1239	3	4	1	0	0	0	2	2	3	0	1	0	0	23833
1240	3	4	1	0	0	0	3	2	3	1	0	0	0	24000
1241	3	4	0	0	1	0	2	2	3	1	0	0	0	24000
1242	3	4	1	0	0	0	1	2	3	1	0	0	0	24000
1243	3	4	0	0	1	0	1	2	3	0	1	0	0	24000
1244	3	4	1	0	0	0	3	2	3	0	0	1	0	24000
1245	3	4	1	0	0	0	2	2	3	0	0	1	0	24000
1246	2	4	0	0	1	0	3	2	3	0	0	1	0	24000
1247	3	4	1	0	0	0	1	2	3	1	0	0	0	24375
1248	2	4	1	0	0	0	2	2	3	1	0	0	0	24375
1249	3	4	1	0	0	0	2	2	3	1	0	0	0	24375
1250	2	4	0	0	1	0	2	2	3	1	0	0	0	24375
1251	3	4	1	0	0	0	1	2	3	0	1	0	0	24375
1252	2	4	1	0	0	0	3	2	3	1	0	0	0	24500
1253	3	4	1	0	0	0	1	2	3	0	0	1	0	24500
1254	3	4	1	0	0	0	3	2	3	0	0	1	0	24917
1255	3	4	1	0	0	0	3	2	3	0	0	0	1	24917
1256	2	4	0	0	1	0	3	2	3	1	0	0	0	25000
1257	3	4	1	0	0	0	1	2	3	1	0	0	0	25000
1258	3	4	1	0	0	0	1	2	3	1	0	0	0	25000
1259	3	4	1	0	0	0	1	2	3	1	0	0	0	25000
1260	3	4	1	0	0	0	3	2	3	1	0	0	0	25000
1261	3	4	1	0	0	0	3	2	3	1	0	0	0	25000
1262	3	4	1	0	0	0	3	2	3	1	0	0	0	25000
1263	3	4	1	0	0	0	3	2	3	1	0	0	0	25000
1264	3	4	1	0	0	0	3	2	3	1	0	0	0	25000
1265	3	4	1	0	0	0	3	2	3	1	0	0	0	25000
1266	3	4	1	0	0	0	3	2	3	1	0	0	0	25000
1267	3	4	1	0	0	0	3	2	3	1	0	0	0	25000
1268	3	4	1	0	0	0	3	2	3	1	0	0	0	25000
1269	3	4	1	0	0	0	3	2	3	1	0	0	0	25000
1270	3	4	1	0	0	0	3	2	3	1	0	0	0	25000
1271	3	4	1	0	0	0	3	2	3	1	0	0	0	25000
1272	2.27	4	0	0	1	0	3	2	3	1	0	0	0	25000
1273	2	4	1	0	0	0	3	2	3	1	0	0	0	25000
1274	2	4	1	0	0	0	1	2	3	1	0	0	0	25000
1275	3	4	1	0	0	0	2	2	3	1	0	0	0	25000
1276	3	4	1	0	0	0	2	2	3	1	0	0	0	25000
1277	3	4	1	0	0	0	2	2	3	1	0	0	0	25000
1278	3	4	0	1	0	0	3	2	3	1	0	0	0	25000
1279	2	4	1	0	0	0	1	2	3	0	1	0	0	25000
1280	2	4	1	0	0	0	1	2	3	0	1	0	0	25000
1281	3	4	1	0	0	0	3	2	3	0	1	0	0	25000
1282	3	4	1	0	0	0	3	2	3	0	1	0	0	25000
1283	3	4	1	0	0	0	3	2	3	0	1	0	0	25000
1284	3	4	0	0	1	0	3	2	3	0	0	1	0	25000
1285	3	4	1	0	0	0	3	2	3	0	0	1	0	25000
1286	3	4	1	0	0	0	3	2	3	0	0	1	0	25000
1287	3	4	1	0	0	0	3	2	3	0	0	1	0	25000
1288	3	4	1	0	0	0	3	2	3	0	0	1	0	25000
1289	3	4	1	0	0	0	3	2	3	0	0	1	0	25000
1290	3	4	1	0	0	0	3	2	3	0	0	1	0	25000
1291	3	4	1	0	0	0	3	2	3	0	0	1	0	25000
1292	2	4	0	0	1	0	1	2	3	0	0	1	0	25000
1293	3	4	1	0	0	0	1	2	3	0	0	1	0	25000
1294	3	4	1	0	0	0	2	2	3	0	0	1	0	25000
1295	3	4	1	0	0	0	2	2	3	0	0	1	0	25000
1296	3	4	1	0	0	0	2	2	3	0	0	1	0	25000
1297	3	4	0	1	0	0	3	2	3	0	0	1	0	25000
1298	3	4	0	1	0	0	1	2	3	0	0	1	0	25000
1299	2	4	1	0	0	0	1	2	3	0	0	1	0	25000
1300	3	4	1	0	0	0	3	2	3	0	0	0	1	25000
1301	3	4	1	0	0	0	2	2	3	0	0	0	1	25000
1302	2.27	4	1	0	0	0	3	2	3	0	0	0	1	25000
1303	3	4	0	0	1	0	3	2	3	0	0	0	1	25000
1304	3	4	1	0	0	0	3	2	3	0	1	0	0	26000
1305	3	4	1	0	0	0	3	2	3	0	1	0	0	26000
1306	3	4	0	0	1	0	3	2	3	0	0	1	0	26000
1307	3	4	0	0	1	0	2	2	3	0	0	1	0	26000
1308	3	4	1	0	0	0	2	2	3	0	0	1	0	26000
1309	2	4	0	0	1	0	2	2	3	0	0	1	0	26000
1310	3	4	1	0	0	0	3	2	3	1	0	0	0	26500
1311	3	4	1	0	0	0	3	2	3	1	0	0	0	26500
1312	3	4	1	0	0	0	2	2	3	1	0	0	0	26500
1313	3	4	1	0	0	0	1	2	3	1	0	0	0	26500
1314	3	4	0	0	1	0	3	2	3	1	0	0	0	26500
1315	3	7.5	1	0	0	0	2	2	2	1	0	0	0	10000
1316	3	7.5	1	0	0	0	2	2	2	1	0	0	0	10000
1317	3	7.5	0	1	0	0	2	2	2	1	0	0	0	10000
1318	3	7.5	0	0	1	0	2	2	2	1	0	0	0	10000
1319	3	7.5	0	0	1	0	2	2	2	1	0	0	0	10000
1320	3	7.5	0	0	1	0	2	2	2	1	0	0	0	10000
1321	3	7.5	0	0	1	0	2	2	2	1	0	0	0	10000
1322	3	7.5	0	0	1	0	3	2	2	1	0	0	0	10000
1323	3	7.5	0	0	1	0	3	2	2	1	0	0	0	10000
1324	3	7.5	0	0	1	0	3	2	2	1	0	0	0	10000
1325	3	7.5	0	0	1	0	1	2	2	1	0	0	0	10000
1326	3	7.5	0	0	1	0	3	2	2	0	1	0	0	10000
1327	3	7.5	0	0	1	0	3	2	2	0	1	0	0	10000
1328	3	7.5	0	0	1	0	3	2	2	0	1	0	0	10000
1329	3	7.5	1	0	0	0	3	2	2	0	1	0	0	10000
1330	3	7.5	1	0	0	0	3	2	2	0	1	0	0	10000
1331	3	7.5	0	0	1	0	2	2	2	0	1	0	0	10000
1332	3	7.5	0	0	1	0	2	2	2	0	1	0	0	10000
1333	3	7.5	0	0	1	0	1	2	2	0	1	0	0	10000
1334	3	7.5	0	1	0	0	3	2	2	0	1	0	0	10000
1335	3	7.5	0	0	1	0	1	2	2	0	0	1	0	10000
1336	3	7.5	0	0	1	0	2	2	2	0	0	0	1	10000
1337	3	7.5	0	0	1	0	2	2	2	0	0	0	1	10000
1338	3	7.5	0	0	1	0	3	2	2	1	0	0	0	22500
1339	3	7.5	0	1	0	0	3	2	2	0	1	0	0	22500
1340	3	7.5	1	0	0	0	2	2	2	0	1	0	0	22500
1341	3	7.5	1	0	0	0	3	2	2	1	0	0	0	22750
1342	3	7.5	1	0	0	0	3	2	2	0	1	0	0	22750
1343	3	7.5	1	0	0	0	2	2	2	1	0	0	0	23000
1344	3	7.5	1	0	0	0	2	2	2	1	0	0	0	23000
1345	3	7.5	1	0	0	0	2	2	2	1	0	0	0	23000
1346	3	7.5	0	0	1	0	3	2	2	1	0	0	0	23000
1347	3	7.5	0	0	1	0	3	2	2	1	0	0	0	23000
1348	3	7.5	1	0	0	0	3	2	2	0	1	0	0	23000
1349	3	7.5	1	0	0	0	3	2	2	0	1	0	0	23000
1350	3	7.5	0	0	1	0	2	2	2	0	1	0	0	23000
1351	3	7.5	1	0	0	0	1	2	2	0	1	0	0	23000
1352	3	7.5	0	0	1	0	3	2	2	0	1	0	0	23000
1353	3	7.5	1	0	0	0	2	2	2	1	0	0	0	24000
1354	3	7.5	1	0	0	0	1	2	2	0	0	1	0	24500
1355	3	7.5	1	0	0	0	1	2	3	1	0	0	0	10000
1356	3	7.5	1	0	0	0	1	2	3	1	0	0	0	10000
1357	3	7.5	1	0	0	0	1	2	3	1	0	0	0	10000
1358	3	7.5	0	0	1	0	2	2	3	1	0	0	0	10000
1359	3	7.5	0	0	1	0	2	2	3	1	0	0	0	10000
1360	3	7.5	0	0	1	0	2	2	3	1	0	0	0	10000
1361	3	7.5	0	0	1	0	2	2	3	1	0	0	0	10000
1362	3	7.5	0	0	1	0	2	2	3	1	0	0	0	10000
1363	3	7.5	0	0	1	0	2	2	3	1	0	0	0	10000
1364	3	7.5	0	0	1	0	3	2	3	1	0	0	0	10000
1365	3	7.5	0	0	1	0	3	2	3	1	0	0	0	10000
1366	3	7.5	0	0	1	0	3	2	3	1	0	0	0	10000
1367	3	7.5	0	0	1	0	3	2	3	1	0	0	0	10000
1368	3	7.5	0	0	1	0	3	2	3	1	0	0	0	10000
1369	3	7.5	0	0	1	0	1	2	3	1	0	0	0	10000
1370	3	7.5	0	0	1	0	1	2	3	1	0	0	0	10000
1371	3	7.5	0	0	1	0	1	2	3	1	0	0	0	10000
1372	3	7.5	0	0	1	0	1	2	3	1	0	0	0	10000
1373	3	7.5	0	0	1	0	1	2	3	1	0	0	0	10000
1374	3	7.5	0	0	1	0	1	2	3	1	0	0	0	10000
1375	3	7.5	0	0	1	0	1	2	3	1	0	0	0	10000
1376	3	7.5	0	1	0	0	1	2	3	1	0	0	0	10000
1377	3	7.5	1	0	0	0	2	2	3	1	0	0	0	10000
1378	3	7.5	1	0	0	0	3	2	3	1	0	0	0	10000
1379	3	7.5	0	0	1	0	2	2	3	0	1	0	0	10000
1380	3	7.5	0	0	1	0	2	2	3	0	1	0	0	10000
1381	3	7.5	1	0	0	0	1	2	3	0	1	0	0	10000
1382	3	7.5	1	0	0	0	1	2	3	0	1	0	0	10000
1383	3	7.5	1	0	0	0	3	2	3	0	1	0	0	10000
1384	3	7.5	0	0	1	0	1	2	3	0	0	1	0	10000
1385	3	7.5	0	0	1	0	1	2	3	0	0	1	0	10000
1386	3	7.5	0	0	1	0	1	2	3	0	0	1	0	10000
1387	3	7.5	1	0	0	0	1	2	3	0	0	1	0	10000
1388	3	7.5	1	0	0	0	1	2	3	0	0	1	0	10000
1389	3	7.5	1	0	0	0	1	2	3	0	0	1	0	10000
1390	3	7.5	0	0	1	0	3	2	3	0	0	1	0	10000
1391	3	7.5	0	0	1	0	3	2	3	0	0	1	0	10000
1392	3	7.5	0	1	0	0	3	2	3	0	0	1	0	10000
1393	3	7.5	0	1	0	0	3	2	3	0	0	1	0	10000
1394	3	7.5	1	0	0	0	2	2	3	0	0	1	0	10000
1395	3	7.5	1	0	0	0	2	2	3	0	0	1	0	10000
1396	3	7.5	0	0	1	0	2	2	3	0	0	0	1	10000
1397	3	7.5	1	0	0	0	1	2	3	1	0	0	0	22500
1398	3	7.5	1	0	0	0	1	2	3	1	0	0	0	22500
1399	3	7.5	1	0	0	0	2	2	3	1	0	0	0	22500
1400	3	7.5	1	0	0	0	2	2	3	1	0	0	0	22500
1401	3	7.5	1	0	0	0	2	2	3	1	0	0	0	22500
1402	3	7.5	1	0	0	0	2	2	3	1	0	0	0	22500
1403	3	7.5	1	0	0	0	3	2	3	1	0	0	0	22500
1404	3	7.5	1	0	0	0	3	2	3	1	0	0	0	22500
1405	3	7.5	1	0	0	0	3	2	3	1	0	0	0	22500
1406	3	7.5	1	0	0	0	3	2	3	1	0	0	0	22500
1407	3	7.5	1	0	0	0	2	2	3	0	1	0	0	22500
1408	3	7.5	1	0	0	0	3	2	3	0	1	0	0	22500
1409	3	7.5	1	0	0	0	1	2	3	0	0	1	0	22500
1410	3	7.5	1	0	0	0	1	2	3	0	0	1	0	22500
1411	3	7.5	1	0	0	0	1	2	3	0	0	1	0	22500
1412	3	7.5	1	0	0	0	3	2	3	0	0	1	0	22500
1413	3	7.5	1	0	0	0	3	2	3	0	0	1	0	22500
1414	3	7.5	1	0	0	0	3	2	3	0	0	1	0	22500
1415	3	7.5	1	0	0	0	3	2	3	1	0	0	0	22750
1416	3	7.5	1	0	0	0	3	2	3	0	0	1	0	22750
1417	3	7.5	1	0	0	0	1	2	3	1	0	0	0	23000
1418	3	7.5	1	0	0	0	1	2	3	1	0	0	0	23000
1419	3	7.5	0	0	1	0	1	2	3	1	0	0	0	23000
1420	3	7.5	0	0	1	0	2	2	3	1	0	0	0	23000
1421	3	7.5	1	0	0	0	3	2	3	1	0	0	0	23000
1422	3	7.5	1	0	0	0	1	2	3	0	0	1	0	23000
1423	3	7.5	1	0	0	0	1	2	3	0	0	1	0	23000
1424	3	7.5	1	0	0	0	3	2	3	0	0	1	0	23000
1425	3	7.5	0	1	0	0	3	2	3	1	0	0	0	24375
1426	3	7.5	1	0	0	0	1	2	3	1	0	0	0	24500
1427	3	7.5	1	0	0	0	1	2	3	0	0	1	0	24917
1428	3	7.5	1	0	0	0	1	2	3	1	0	0	0	25000
1429	3	7.5	1	0	0	0	1	2	3	1	0	0	0	25000
1430	3	7.5	1	0	0	0	1	2	3	1	0	0	0	25000
1431	3	7.5	1	0	0	0	1	2	3	1	0	0	0	25000
1432	3	7.5	1	0	0	0	2	2	3	1	0	0	0	25000
1433	3	7.5	1	0	0	0	2	2	3	1	0	0	0	25000
1434	3	7.5	0	0	1	0	3	2	3	1	0	0	0	25000
1435	3	7.5	0	1	0	0	2	2	3	1	0	0	0	25000
1436	3	7.5	1	0	0	0	2	2	3	0	1	0	0	25000
1437	3	7.5	1	0	0	0	2	2	3	0	1	0	0	25000
1438	3	7.5	0	0	1	0	1	2	3	0	1	0	0	25000
1439	3	7.5	1	0	0	0	3	2	3	0	1	0	0	25000
1440	3	7.5	1	0	0	0	1	2	3	0	0	1	0	25000
1441	3	7.5	1	0	0	0	1	2	3	0	0	1	0	25000
1442	3	7.5	1	0	0	0	1	2	3	0	0	1	0	25000
1443	3	7.5	1	0	0	0	3	2	3	0	0	1	0	25000
1444	3	7.5	1	0	0	0	3	2	3	0	0	1	0	25000
1445	3	7.5	1	0	0	0	3	2	3	0	0	1	0	25000
1446	3	7.5	0	1	0	0	3	2	3	0	0	1	0	25000
1447	3	7.5	0	0	1	0	3	2	3	1	0	0	0	26000
1448	3	7.5	1	0	0	0	3	2	3	1	0	0	0	26500
1449	3	7.5	1	0	0	0	3	2	3	1	0	0	0	26500
1450	3	7.5	1	0	0	0	1	2	3	1	0	0	0	26500
1451	3	7.5	1	0	0	0	1	2	3	1	0	0	0	26500
1452	3	7.5	1	0	0	0	2	2	3	0	1	0	0	26500
1453	3	7.5	1	0	0	0	1	2	3	0	0	1	0	26500
1454	3	7.5	1	0	0	0	1	2	3	0	0	1	0	26500
1455	3	7.5	0	0	1	0	1	2	3	0	0	1	0	26500
1456	3	7.5	0	0	0	1	1	2	3	1	0	0	0	27500
1457	3	7.5	0	0	1	0	1	2	3	1	0	0	0	27500
1458	3	7.5	1	0	0	0	1	2	3	1	0	0	0	27500
1459	3	7.5	1	0	0	0	1	2	3	1	0	0	0	27500
1460	3	7.5	1	0	0	0	3	2	3	0	1	0	0	27500
1461	3	0	0	0	1	0	2	2	2	1	0	0	0	10000
1462	3	0	0	0	1	0	3	2	2	1	0	0	0	10000
1463	2	0	0	0	1	0	3	2	2	1	0	0	0	10500
1464	2	0	0	0	1	0	3	2	2	1	0	0	0	10500
1465	1	0	1	0	0	0	2	2	2	1	0	0	0	10500
1466	1	0	1	0	0	0	1	2	2	1	0	0	0	10500
1467	2	0	1	0	0	0	1	2	2	1	0	0	0	10500
1468	4	0	1	0	0	0	2	2	2	0	0	1	0	10500
1469	2	0	0	1	0	0	2	2	3	1	0	0	0	10000
1470	2	0	0	0	1	0	2	2	3	1	0	0	0	10000
1471	2	0	0	0	1	0	2	2	3	1	0	0	0	10000
1472	2	0	0	0	1	0	2	2	3	1	0	0	0	10000
1473	2	0	0	0	1	0	2	2	3	1	0	0	0	10000
1474	2	0	0	0	1	0	2	2	3	1	0	0	0	10000
1475	3	0	0	0	1	0	2	2	3	1	0	0	0	10292
1476	3	0	0	0	1	0	2	2	3	0	0	0	1	10292
1477	3	0	1	0	0	0	1	2	3	1	0	0	0	10500
1478	3	0	1	0	0	0	1	2	3	1	0	0	0	10500
1479	3	0	1	0	0	0	1	2	3	1	0	0	0	10500
1480	2	0	1	0	0	0	2	2	3	1	0	0	0	10500
1481	2	0	1	0	0	0	2	2	3	1	0	0	0	10500
1482	3	0	1	0	0	0	3	2	3	1	0	0	0	10500
1483	3	0	1	0	0	0	3	2	3	1	0	0	0	10500
1484	2	0	1	0	0	0	1	2	3	1	0	0	0	10500
1485	2	0	1	0	0	0	1	2	3	1	0	0	0	10500
1486	2	0	1	0	0	0	1	2	3	1	0	0	0	10500
1487	2	0	1	0	0	0	3	2	3	1	0	0	0	10500
1488	2	0	1	0	0	0	3	2	3	1	0	0	0	10500
1489	2	0	1	0	0	0	3	2	3	1	0	0	0	10500
1490	2	0	0	0	1	0	1	2	3	1	0	0	0	10500
1491	2	0	0	0	1	0	1	2	3	1	0	0	0	10500
1492	2	0	0	0	1	0	1	2	3	1	0	0	0	10500
1493	2	0	0	1	0	0	2	2	3	1	0	0	0	10500
1494	1	0	1	0	0	0	1	2	3	1	0	0	0	10500
1495	4	0	0	0	1	0	1	2	3	1	0	0	0	10500
1496	4	0	0	0	1	0	1	2	3	1	0	0	0	10500
1497	2	0	0	0	1	0	2	2	3	1	0	0	0	10500
1498	2	0	0	0	1	0	2	2	3	1	0	0	0	10500
1499	2	0	0	0	1	0	2	2	3	1	0	0	0	10500
1500	2	0	0	0	1	0	2	2	3	1	0	0	0	10500
1501	2	0	0	0	1	0	2	2	3	1	0	0	0	10500
1502	2	0	0	0	1	0	2	2	3	1	0	0	0	10500
1503	2.27	0	1	0	0	0	1	2	3	0	0	0	1	10500
1504	2.27	0	1	0	0	0	1	2	3	0	0	0	1	10500
1505	2.27	2	0	0	1	0	1	2	1	1	0	0	0	10000
1506	3	2	1	0	0	0	3	2	2	1	0	0	0	10000
1507	2	2	0	1	0	0	3	2	2	0	0	1	0	10292
1508	2	2	0	0	1	0	2	2	2	1	0	0	0	10500
1509	2	2	0	0	1	0	2	2	2	1	0	0	0	10500
1510	2	2	1	0	0	0	1	2	2	1	0	0	0	10500
1511	2	2	1	0	0	0	1	2	2	1	0	0	0	10500
1512	3	2	1	0	0	0	2	2	2	1	0	0	0	10500
1513	3	2	1	0	0	0	2	2	2	1	0	0	0	10500
1514	3	2	0	0	1	0	1	2	2	0	1	0	0	10500
1515	3	2	0	1	0	0	1	2	2	0	1	0	0	10500
1516	3	2	0	0	1	0	1	2	2	0	0	0	1	10500
1517	2	2	0	0	1	0	2	2	2	0	0	0	1	10500
1518	2	2	0	0	1	0	2	2	3	1	0	0	0	10000
1519	2	2	0	0	1	0	2	2	3	1	0	0	0	10000
1520	3	2	0	1	0	0	3	2	3	0	0	1	0	10000
1521	3	2	0	0	1	0	3	2	3	0	0	1	0	10000
1522	3	2	0	0	1	0	3	2	3	0	0	1	0	10000
1523	3	2	1	0	0	0	2	2	3	0	0	1	0	10000
1524	3	2	1	0	0	0	2	2	3	0	0	1	0	10000
1525	2	2	0	0	1	0	1	2	3	1	0	0	0	10292
1526	2	2	0	0	1	0	3	2	3	0	1	0	0	10292
1527	3	2	1	0	0	0	3	2	3	0	0	1	0	10292
1528	3	2	0	1	0	0	2	2	3	0	0	1	0	10292
1529	2	2	1	0	0	0	2	2	3	0	0	0	1	10292
1530	3	2	0	0	1	0	2	2	3	1	0	0	0	10500
1531	3	2	1	0	0	0	1	2	3	1	0	0	0	10500
1532	3	2	1	0	0	0	1	2	3	1	0	0	0	10500
1533	3	2	0	1	0	0	2	2	3	1	0	0	0	10500
1534	2	2	1	0	0	0	1	2	3	1	0	0	0	10500
1535	2	2	1	0	0	0	1	2	3	1	0	0	0	10500
1536	2	2	1	0	0	0	1	2	3	1	0	0	0	10500
1537	2	2	1	0	0	0	1	2	3	1	0	0	0	10500
1538	2	2	1	0	0	0	2	2	3	0	1	0	0	10500
1539	2	2	0	0	1	0	2	2	3	0	1	0	0	10500
1540	3	2	1	0	0	0	1	2	3	0	1	0	0	10500
1541	3	2	1	0	0	0	3	2	3	0	0	1	0	10500
1542	3	2	1	0	0	0	3	2	3	0	0	1	0	10500
1543	3	2	1	0	0	0	1	2	3	0	0	1	0	10500
1544	3	2	0	0	1	0	2	2	3	0	0	0	1	10500
1545	3	2	0	0	1	0	1	2	3	0	0	0	1	10500
1546	3	4	1	0	0	0	1	2	2	1	0	0	0	10292
1547	3	4	1	0	0	0	3	2	2	0	0	1	0	10292
1548	3	4	0	0	1	0	1	2	2	1	0	0	0	10500
1549	3	4	0	0	1	0	1	2	2	1	0	0	0	10500
1550	2	4	1	0	0	0	2	2	2	1	0	0	0	10500
1551	3	4	1	0	0	0	2	2	2	1	0	0	0	10500
1552	3	4	1	0	0	0	2	2	2	1	0	0	0	10500
1553	3	4	1	0	0	0	1	2	2	0	1	0	0	10500
1554	3	4	1	0	0	0	1	2	2	0	1	0	0	10500
1555	2.27	4	0	0	1	0	3	2	3	1	0	0	0	10292
1556	3	4	0	0	1	0	2	2	3	0	0	1	0	10292
1557	3	4	1	0	0	0	3	2	3	0	0	1	0	10292
1558	3	4	0	1	0	0	3	2	3	0	0	1	0	10292
1559	2	4	0	0	1	0	2	2	3	0	0	1	0	10292
1560	2	4	0	0	1	0	2	2	3	0	0	1	0	10292
1561	3	4	1	0	0	0	2	2	3	0	0	1	0	10292
1562	2	4	1	0	0	0	2	2	3	0	0	1	0	10292
1563	2.27	4	1	0	0	0	2	2	3	0	0	0	1	10292
1564	2.27	4	0	1	0	0	1	2	3	1	0	0	0	10500
1565	2.27	4	1	0	0	0	1	2	3	1	0	0	0	10500
1566	3	4	0	0	1	0	1	2	3	1	0	0	0	10500
1567	3	4	0	0	1	0	1	2	3	1	0	0	0	10500
1568	3	4	0	0	1	0	1	2	3	1	0	0	0	10500
1569	3	4	0	0	1	0	1	2	3	1	0	0	0	10500
1570	3	4	1	0	0	0	2	2	3	1	0	0	0	10500
1571	3	4	1	0	0	0	2	2	3	1	0	0	0	10500
1572	3	4	1	0	0	0	2	2	3	1	0	0	0	10500
1573	3	4	1	0	0	0	2	2	3	1	0	0	0	10500
1574	2	4	0	0	1	0	1	2	3	1	0	0	0	10500
1575	2	4	0	0	1	0	1	2	3	1	0	0	0	10500
1576	2	4	1	0	0	0	1	2	3	1	0	0	0	10500
1577	2	4	1	0	0	0	2	2	3	1	0	0	0	10500
1578	2	4	1	0	0	0	2	2	3	1	0	0	0	10500
1579	2	4	0	0	1	0	2	2	3	1	0	0	0	10500
1580	2	4	0	0	1	0	2	2	3	1	0	0	0	10500
1581	2	4	0	1	0	0	1	2	3	1	0	0	0	10500
1582	2	4	0	0	1	0	2	2	3	0	0	1	0	10500
1583	3	4	0	0	1	0	1	2	3	0	0	1	0	10500
1584	3	4	0	0	1	0	1	2	3	0	0	1	0	10500
1585	3	4	1	0	0	0	2	2	3	0	0	1	0	10500
1586	3	4	0	0	1	0	3	2	3	0	0	1	0	10500
1587	3	4	1	0	0	0	3	2	3	0	0	0	1	10500
1588	3	4	1	0	0	0	1	2	3	0	0	0	1	10500
1589	3	4	0	0	1	0	2	2	3	0	0	0	1	10500
1590	3	7.5	0	1	0	0	1	2	2	1	0	0	0	10000
1591	3	7.5	1	0	0	0	3	2	2	1	0	0	0	10000
1592	2	7.5	1	0	0	0	3	2	3	1	0	0	0	10000
1593	2	7.5	0	0	1	0	2	2	3	1	0	0	0	10000
1594	2	7.5	1	0	0	0	2	2	3	1	0	0	0	10292
1595	2.27	7.5	1	0	0	0	1	2	3	1	0	0	0	10292
1596	3	7.5	0	0	1	0	2	2	3	1	0	0	0	10292
1597	3	7.5	0	1	0	0	1	2	3	0	1	0	0	10292
1598	3	7.5	1	0	0	0	2	2	3	1	0	0	0	10500
1599	3	7.5	1	0	0	0	1	2	3	0	0	1	0	10500
1600	2	7.5	1	0	0	0	3	2	3	0	0	0	1	10500
1601	3	7.5	1	0	0	0	2	2	3	0	0	0	1	10500
1602	3	7.5	1	0	0	0	2	2	3	0	0	0	1	10500
1603	2	7.5	1	0	0	0	3	2	3	1	0	0	0	27500
1604	3	7.5	1	0	0	0	2	2	3	0	0	1	0	27500
1605	3	7.5	1	0	0	0	1	2	3	0	0	1	0	28500
1606	3	0	0	1	0	0	2	2	2	1	0	0	0	9000
1607	3	0	0	1	0	0	2	2	2	1	0	0	0	9000
1608	3	0	1	0	0	0	3	2	2	0	1	0	0	9000
1609	3	0	1	0	0	0	3	2	2	0	1	0	0	9000
1610	3	0	1	0	0	0	2	2	2	1	0	0	0	11000
1611	3	0	1	0	0	0	2	2	2	1	0	0	0	11000
1612	3	0	1	0	0	0	3	2	2	0	1	0	0	11000
1613	2	0	1	0	0	0	2	2	3	1	0	0	0	9000
1614	2	0	1	0	0	0	2	2	3	1	0	0	0	9000
1615	2	0	1	0	0	0	2	2	3	1	0	0	0	9000
1616	2	0	1	0	0	0	2	2	3	1	0	0	0	9000
1617	2	0	1	0	0	0	2	2	3	1	0	0	0	9000
1618	2	0	1	0	0	0	2	2	3	1	0	0	0	9000
1619	3	0	0	0	1	0	1	2	3	1	0	0	0	9000
1620	3	0	1	0	0	0	2	2	3	1	0	0	0	9208
1621	2	0	0	1	0	0	1	2	3	1	0	0	0	9208
1622	4	0	0	1	0	0	2	2	3	0	1	0	0	9208
1623	3	0	1	0	0	0	1	2	3	0	0	1	0	9500
1624	2	0	0	1	0	0	2	2	3	1	0	0	0	11000
1625	3	0	0	1	0	0	1	2	3	1	0	0	0	11000
1626	3	2	0	0	1	0	3	2	2	1	0	0	0	9000
1627	3	2	1	0	0	0	2	2	2	1	0	0	0	9000
1628	3	2	1	0	0	0	1	2	2	1	0	0	0	9000
1629	3	2	1	0	0	0	2	2	2	0	0	1	0	9000
1630	3	2	1	0	0	0	3	2	2	1	0	0	0	9208
1631	3	2	0	1	0	0	3	2	2	1	0	0	0	11000
1632	3	2	1	0	0	0	2	2	2	1	0	0	0	11000
1633	3	2	0	0	1	0	1	2	2	1	0	0	0	11000
1634	3	2	0	1	0	0	2	2	2	0	0	1	0	11000
1635	3	2	1	0	0	0	2	2	3	1	0	0	0	9000
1636	3	2	1	0	0	0	2	2	3	1	0	0	0	9000
1637	3	2	1	0	0	0	2	2	3	1	0	0	0	9000
1638	3	2	1	0	0	0	2	2	3	1	0	0	0	9000
1639	3	2	1	0	0	0	2	2	3	1	0	0	0	9000
1640	3	2	1	0	0	0	2	2	3	1	0	0	0	9000
1641	3	2	1	0	0	0	2	2	3	1	0	0	0	9000
1642	3	2	1	0	0	0	2	2	3	1	0	0	0	9000
1643	3	2	0	1	0	0	2	2	3	1	0	0	0	9000
1644	3	2	0	1	0	0	2	2	3	1	0	0	0	9000
1645	3	2	0	1	0	0	2	2	3	1	0	0	0	9000
1646	3	2	0	1	0	0	2	2	3	1	0	0	0	9000
1647	3	2	0	1	0	0	2	2	3	1	0	0	0	9000
1648	2	2	0	0	1	0	2	2	3	1	0	0	0	9000
1649	2	2	0	0	1	0	2	2	3	1	0	0	0	9000
1650	2	2	0	0	1	0	2	2	3	1	0	0	0	9000
1651	2	2	0	0	1	0	2	2	3	1	0	0	0	9000
1652	2	2	0	0	1	0	2	2	3	1	0	0	0	9000
1653	2	2	1	0	0	0	3	2	3	1	0	0	0	9000
1654	3	2	1	0	0	0	3	2	3	1	0	0	0	9000
1655	3	2	1	0	0	0	3	2	3	1	0	0	0	9000
1656	3	2	0	0	1	0	1	2	3	1	0	0	0	9000
1657	3	2	0	0	1	0	1	2	3	1	0	0	0	9000
1658	3	2	0	0	1	0	1	2	3	1	0	0	0	9000
1659	3	2	0	0	1	0	1	2	3	1	0	0	0	9000
1660	3	2	0	0	1	0	1	2	3	1	0	0	0	9000
1661	3	2	0	0	1	0	1	2	3	1	0	0	0	9000
1662	3	2	0	0	1	0	1	2	3	1	0	0	0	9000
1663	3	2	0	0	1	0	1	2	3	1	0	0	0	9000
1664	3	2	0	0	1	0	1	2	3	1	0	0	0	9000
1665	3	2	0	0	1	0	1	2	3	1	0	0	0	9000
1666	3	2	0	0	1	0	1	2	3	1	0	0	0	9000
1667	3	2	1	0	0	0	1	2	3	1	0	0	0	9000
1668	3	2	1	0	0	0	1	2	3	1	0	0	0	9000
1669	3	2	1	0	0	0	1	2	3	1	0	0	0	9000
1670	3	2	1	0	0	0	1	2	3	1	0	0	0	9000
1671	3	2	1	0	0	0	1	2	3	1	0	0	0	9000
1672	3	2	1	0	0	0	1	2	3	1	0	0	0	9000
1673	3	2	0	0	1	0	3	2	3	0	1	0	0	9000
1674	3	2	1	0	0	0	3	2	3	0	0	1	0	9000
1675	2	2	1	0	0	0	3	2	3	0	0	1	0	9000
1676	2	2	0	0	1	0	2	2	3	0	0	1	0	9000
1677	2	2	0	0	1	0	2	2	3	0	0	1	0	9000
1678	2	2	0	0	1	0	3	2	3	1	0	0	0	9208
1679	3	2	0	0	1	0	2	2	3	1	0	0	0	9208
1680	3	2	1	0	0	0	1	2	3	1	0	0	0	9208
1681	3	2	1	0	0	0	2	2	3	1	0	0	0	9208
1682	3	2	0	1	0	0	1	2	3	0	1	0	0	9208
1683	3	2	1	0	0	0	1	2	3	1	0	0	0	9500
1684	3	2	0	0	1	0	1	2	3	0	0	1	0	9500
1685	3	2	0	0	1	0	1	2	3	0	0	1	0	9500
1686	3	2	0	0	1	0	1	2	3	0	0	1	0	9500
1687	3	2	1	0	0	0	1	2	3	0	0	1	0	9500
1688	3	2	1	0	0	0	2	2	3	1	0	0	0	11000
1689	3	2	1	0	0	0	2	2	3	1	0	0	0	11000
1690	3	2	1	0	0	0	2	2	3	1	0	0	0	11000
1691	3	2	0	1	0	0	2	2	3	1	0	0	0	11000
1692	2	2	0	0	1	0	2	2	3	1	0	0	0	11000
1693	2	2	0	0	1	0	2	2	3	1	0	0	0	11000
1694	2	2	0	0	1	0	2	2	3	1	0	0	0	11000
1695	3	2	0	0	1	0	3	2	3	1	0	0	0	11000
1696	3	2	0	0	1	0	3	2	3	1	0	0	0	11000
1697	3	2	0	0	1	0	3	2	3	1	0	0	0	11000
1698	2	2	1	0	0	0	3	2	3	1	0	0	0	11000
1699	3	2	0	0	1	0	1	2	3	1	0	0	0	11000
1700	3	2	1	0	0	0	3	2	3	1	0	0	0	11000
1701	3	2	1	0	0	0	1	2	3	1	0	0	0	11000
1702	3	2	0	1	0	0	3	2	3	0	1	0	0	11000
1703	3	2	0	0	1	0	3	2	3	0	1	0	0	11000
1704	3	2	0	0	1	0	3	2	3	0	0	1	0	11000
1705	2	2	0	0	1	0	1	2	3	0	0	1	0	11000
1706	3	4	0	0	1	0	2	2	2	1	0	0	0	9000
1707	3	4	0	0	1	0	2	2	2	1	0	0	0	9000
1708	3	4	0	0	1	0	2	2	2	1	0	0	0	9000
1709	3	4	0	0	1	0	2	2	2	1	0	0	0	9000
1710	3	4	0	0	1	0	2	2	2	1	0	0	0	9000
1711	3	4	1	0	0	0	1	2	2	1	0	0	0	9000
1712	3	4	1	0	0	0	1	2	2	1	0	0	0	9000
1713	3	4	1	0	0	0	1	2	2	1	0	0	0	9000
1714	3	4	1	0	0	0	1	2	2	1	0	0	0	9000
1715	3	4	0	1	0	0	2	2	2	1	0	0	0	11000
1716	3	4	0	0	1	0	1	2	2	1	0	0	0	11000
1717	3	4	0	0	1	0	1	2	2	1	0	0	0	11000
1718	3	4	0	0	1	0	2	2	2	1	0	0	0	11000
1719	3	4	1	0	0	0	2	2	3	1	0	0	0	9000
1720	3	4	1	0	0	0	2	2	3	1	0	0	0	9000
1721	3	4	1	0	0	0	2	2	3	1	0	0	0	9000
1722	3	4	1	0	0	0	2	2	3	1	0	0	0	9000
1723	3	4	1	0	0	0	2	2	3	1	0	0	0	9000
1724	3	4	0	1	0	0	2	2	3	1	0	0	0	9000
1725	3	4	0	1	0	0	2	2	3	1	0	0	0	9000
1726	3	4	0	1	0	0	2	2	3	1	0	0	0	9000
1727	3	4	1	0	0	0	3	2	3	1	0	0	0	9000
1728	3	4	1	0	0	0	3	2	3	1	0	0	0	9000
1729	3	4	1	0	0	0	3	2	3	1	0	0	0	9000
1730	3	4	1	0	0	0	3	2	3	1	0	0	0	9000
1731	3	4	1	0	0	0	3	2	3	1	0	0	0	9000
1732	3	4	1	0	0	0	3	2	3	1	0	0	0	9000
1733	3	4	1	0	0	0	3	2	3	1	0	0	0	9000
1734	3	4	1	0	0	0	3	2	3	1	0	0	0	9000
1735	3	4	1	0	0	0	3	2	3	1	0	0	0	9000
1736	2	4	0	0	1	0	2	2	3	1	0	0	0	9000
1737	2	4	0	0	1	0	2	2	3	1	0	0	0	9000
1738	3	4	0	1	0	0	3	2	3	1	0	0	0	9000
1739	3	4	0	1	0	0	3	2	3	1	0	0	0	9000
1740	3	4	0	1	0	0	3	2	3	1	0	0	0	9000
1741	3	4	0	0	1	0	1	2	3	1	0	0	0	9000
1742	3	4	0	0	1	0	1	2	3	1	0	0	0	9000
1743	3	4	0	0	1	0	1	2	3	1	0	0	0	9000
1744	3	4	0	0	1	0	1	2	3	1	0	0	0	9000
1745	3	4	0	0	1	0	1	2	3	1	0	0	0	9000
1746	3	4	1	0	0	0	3	2	3	0	1	0	0	9000
1747	3	4	0	0	1	0	3	2	3	0	0	1	0	9000
1748	3	4	1	0	0	0	2	2	3	0	0	1	0	9000
1749	3	4	1	0	0	0	2	2	3	0	0	1	0	9000
1750	4	4	0	1	0	0	2	2	3	0	0	1	0	9000
1751	3	4	0	0	1	0	1	2	3	0	0	1	0	9000
1752	3	4	0	0	1	0	1	2	3	0	0	1	0	9000
1753	3	4	0	0	1	0	3	2	3	1	0	0	0	9208
1754	3	4	0	0	1	0	3	2	3	1	0	0	0	9208
1755	3	4	0	0	1	0	3	2	3	1	0	0	0	9208
1756	2	4	0	0	1	0	1	2	3	1	0	0	0	9208
1757	3	4	1	0	0	0	1	2	3	1	0	0	0	9208
1758	3	4	1	0	0	0	1	2	3	1	0	0	0	9208
1759	3	4	0	0	1	0	1	2	3	1	0	0	0	9208
1760	3	4	1	0	0	0	2	2	3	1	0	0	0	9208
1761	3	4	1	0	0	0	2	2	3	1	0	0	0	9208
1762	3	4	0	0	1	0	2	2	3	1	0	0	0	9208
1763	3	4	1	0	0	0	3	2	3	0	1	0	0	9208
1764	3	4	0	0	1	0	3	2	3	0	1	0	0	9208
1765	3	4	0	0	1	0	2	2	3	0	1	0	0	9208
1766	3	4	1	0	0	0	1	2	3	0	1	0	0	9208
1767	3	4	0	0	1	0	3	2	3	0	0	1	0	9208
1768	3	4	1	0	0	0	1	2	3	0	0	1	0	9208
1769	3	4	0	0	1	0	1	2	3	0	0	1	0	9208
1770	2	4	1	0	0	0	1	2	3	0	0	1	0	9208
1771	2	4	1	0	0	0	3	2	3	1	0	0	0	9500
1772	3	4	0	0	1	0	1	2	3	1	0	0	0	9500
1773	3	4	0	0	1	0	3	2	3	1	0	0	0	9500
1774	3	4	0	0	1	0	3	2	3	1	0	0	0	9500
1775	3	4	0	0	1	0	3	2	3	1	0	0	0	9500
1776	3	4	0	0	1	0	3	2	3	1	0	0	0	9500
1777	3	4	0	0	1	0	3	2	3	1	0	0	0	9500
1778	3	4	0	0	1	0	3	2	3	1	0	0	0	9500
1779	3	4	1	0	0	0	2	2	3	1	0	0	0	9500
1780	3	4	1	0	0	0	2	2	3	1	0	0	0	9500
1781	3	4	1	0	0	0	2	2	3	1	0	0	0	9500
1782	3	4	1	0	0	0	2	2	3	1	0	0	0	9500
1783	3	4	0	0	1	0	2	2	3	1	0	0	0	9500
1784	3	4	0	0	1	0	2	2	3	1	0	0	0	9500
1785	3	4	0	0	1	0	2	2	3	1	0	0	0	9500
1786	3	4	0	0	1	0	2	2	3	1	0	0	0	9500
1787	3	4	0	1	0	0	2	2	3	0	0	1	0	9500
1788	3	4	1	0	0	0	1	2	3	0	0	0	1	9500
1789	3	4	0	0	1	0	2	2	3	1	0	0	0	11000
1790	3	4	0	0	1	0	2	2	3	1	0	0	0	11000
1791	3	4	0	0	1	0	2	2	3	1	0	0	0	11000
1792	3	4	1	0	0	0	2	2	3	1	0	0	0	11000
1793	3	4	1	0	0	0	2	2	3	1	0	0	0	11000
1794	3	4	1	0	0	0	2	2	3	1	0	0	0	11000
1795	3	4	1	0	0	0	2	2	3	1	0	0	0	11000
1796	3	4	1	0	0	0	2	2	3	1	0	0	0	11000
1797	3	4	1	0	0	0	2	2	3	1	0	0	0	11000
1798	3	4	1	0	0	0	2	2	3	1	0	0	0	11000
1799	3	4	1	0	0	0	2	2	3	1	0	0	0	11000
1800	3	4	0	0	1	0	3	2	3	1	0	0	0	11000
1801	3	4	0	0	1	0	3	2	3	1	0	0	0	11000
1802	3	4	0	0	1	0	3	2	3	1	0	0	0	11000
1803	3	4	0	0	1	0	3	2	3	1	0	0	0	11000
1804	3	4	1	0	0	0	3	2	3	1	0	0	0	11000
1805	3	4	0	0	1	0	1	2	3	1	0	0	0	11000
1806	3	4	0	0	1	0	1	2	3	1	0	0	0	11000
1807	3	4	0	0	1	0	1	2	3	1	0	0	0	11000
1808	3	4	1	0	0	0	1	2	3	1	0	0	0	11000
1809	3	4	0	0	1	0	3	2	3	0	1	0	0	11000
1810	3	4	1	0	0	0	1	2	3	0	0	1	0	11000
1811	3	4	0	1	0	0	3	2	3	0	0	1	0	11000
1812	3	4	0	1	0	0	2	2	3	0	0	1	0	11000
1813	4	4	1	0	0	0	2	2	3	0	0	1	0	11000
1814	3	7.5	0	0	1	0	3	2	2	0	0	0	1	9000
1815	3	7.5	1	0	0	0	2	2	2	1	0	0	0	9500
1816	3	7.5	0	1	0	0	3	2	2	0	0	0	1	11000
1817	3	7.5	1	0	0	0	1	2	3	1	0	0	0	9000
1818	3	7.5	1	0	0	0	1	2	3	1	0	0	0	9000
1819	3	7.5	1	0	0	0	1	2	3	1	0	0	0	9000
1820	3	7.5	1	0	0	0	1	2	3	1	0	0	0	9000
1821	3	7.5	1	0	0	0	1	2	3	1	0	0	0	9000
1822	3	7.5	0	1	0	0	3	2	3	1	0	0	0	9000
1823	3	7.5	0	0	1	0	3	2	3	0	1	0	0	9000
1824	3	7.5	1	0	0	0	3	2	3	1	0	0	0	9208
1825	3	7.5	0	0	1	0	1	2	3	1	0	0	0	9208
1826	3	7.5	0	1	0	0	2	2	3	0	1	0	0	9208
1827	3	7.5	0	0	1	0	1	2	3	0	1	0	0	9500
1828	3	7.5	1	0	0	0	3	2	3	1	0	0	0	11000
1829	3	7.5	0	0	1	0	1	2	3	1	0	0	0	11000
1830	3	7.5	0	0	1	0	1	2	3	1	0	0	0	11000
1831	3	7.5	0	0	1	0	1	2	3	1	0	0	0	11000
1832	3	7.5	0	0	1	0	3	2	3	1	0	0	0	11000
1833	3	7.5	0	0	1	0	3	2	3	0	1	0	0	11000
1834	3	0	1	0	0	0	1	1	1	1	0	0	0	11500
1835	3	0	1	0	0	0	3	1	2	1	0	0	0	11000
1836	3	0	1	0	0	0	3	1	2	1	0	0	0	11375
1837	3	0	1	0	0	0	2	1	2	1	0	0	0	11375
1838	3	0	0	0	1	0	2	1	2	1	0	0	0	11500
1839	2	0	0	0	1	0	1	1	2	1	0	0	0	11500
1840	3	0	0	1	0	0	3	1	2	1	0	0	0	11500
1841	3	0	1	0	0	0	2	1	2	1	0	0	0	11500
1842	4	0	0	0	1	0	1	1	2	1	0	0	0	11500
1843	3	0	0	1	0	0	2	1	2	0	0	1	0	11500
1844	2	0	1	0	0	0	1	1	2	0	0	0	1	11500
1845	2	0	1	0	0	0	1	1	2	1	0	0	0	12000
1846	2	0	1	0	0	0	1	1	2	1	0	0	0	12000
1847	2	0	1	0	0	0	1	1	2	1	0	0	0	12000
1848	2	0	1	0	0	0	1	1	2	1	0	0	0	12000
1849	2	0	0	1	0	0	1	1	2	1	0	0	0	12000
1850	2	0	0	1	0	0	1	1	2	1	0	0	0	12000
1851	2	0	0	0	1	0	1	1	2	1	0	0	0	12000
1852	2	0	0	0	1	0	1	1	2	1	0	0	0	12000
1853	2	0	0	0	1	0	1	1	2	1	0	0	0	12000
1854	2	0	0	0	1	0	1	1	2	1	0	0	0	12000
1855	2	0	0	0	1	0	1	1	2	1	0	0	0	12000
1856	2	0	0	0	1	0	1	1	2	1	0	0	0	12000
1857	2	0	0	0	1	0	1	1	2	0	0	1	0	12000
1858	1	0	0	0	1	0	2	1	2	0	0	0	1	12000
1859	1	0	0	0	1	0	2	1	2	0	0	0	1	12000
1860	1	0	0	0	1	0	2	1	2	0	0	0	1	12000
1861	1	0	0	1	0	0	2	1	2	0	0	0	1	12000
1862	1	0	0	1	0	0	2	1	2	0	0	0	1	12000
1863	1	0	1	0	0	0	2	1	2	0	0	0	1	12000
1864	1	0	1	0	0	0	2	1	2	0	0	0	1	12000
1865	1	0	1	0	0	0	2	1	2	0	0	0	1	12000
1866	1	0	1	0	0	0	2	1	2	0	0	0	1	12000
1867	1	0	1	0	0	0	2	1	2	0	0	0	1	12000
1868	1	0	1	0	0	0	2	1	2	0	0	0	1	12000
1869	3	0	0	0	1	0	3	1	2	1	0	0	0	18000
1870	3	0	1	0	0	0	3	1	2	1	0	0	0	18000
1871	3	0	1	0	0	0	3	1	2	0	0	1	0	18000
1872	3	0	1	0	0	0	2	1	2	0	0	1	0	18000
1873	4	0	1	0	0	0	1	1	2	1	0	0	0	18500
1874	2	0	1	0	0	0	1	1	2	1	0	0	0	18958
1875	2	0	1	0	0	0	1	1	2	1	0	0	0	18958
1876	3	0	0	0	1	0	2	1	2	1	0	0	0	18958
1877	2	0	0	0	1	0	1	1	2	0	0	0	1	18958
1878	3	0	0	0	1	0	2	1	2	1	0	0	0	19000
1879	2	0	1	0	0	0	1	1	2	1	0	0	0	19000
1880	2	0	1	0	0	0	1	1	2	0	0	1	0	19000
1881	2	0	0	1	0	0	1	1	2	1	0	0	0	19500
1882	3	0	1	0	0	0	1	1	3	1	0	0	0	11000
1883	3	0	0	1	0	0	2	1	3	1	0	0	0	11000
1884	2	0	1	0	0	0	2	1	3	1	0	0	0	11000
1885	3	0	1	0	0	0	3	1	3	1	0	0	0	11375
1886	3	0	1	0	0	0	3	1	3	1	0	0	0	11375
1887	2	0	0	0	1	0	1	1	3	1	0	0	0	11375
1888	2.27	0	1	0	0	0	3	1	3	1	0	0	0	11375
1889	2.27	0	0	0	1	0	3	1	3	1	0	0	0	11375
1890	4	0	0	1	0	0	2	1	3	0	0	1	0	11375
1891	3	0	1	0	0	0	2	1	3	1	0	0	0	11500
1892	3	0	1	0	0	0	2	1	3	1	0	0	0	11500
1893	2	0	1	0	0	0	3	1	3	1	0	0	0	11500
1894	2	0	1	0	0	0	3	1	3	1	0	0	0	11500
1895	5	0	1	0	0	0	1	1	3	1	0	0	0	11500
1896	5	0	1	0	0	0	3	1	3	1	0	0	0	11500
1897	3	0	1	0	0	0	1	1	3	1	0	0	0	11500
1898	1	0	1	0	0	0	1	1	3	1	0	0	0	11500
1899	2	0	0	0	1	0	2	1	3	1	0	0	0	11500
1900	2	0	0	0	1	0	2	1	3	1	0	0	0	11500
1901	4	0	0	0	1	0	3	1	3	1	0	0	0	11500
1902	3	0	0	1	0	0	1	1	3	1	0	0	0	11500
1903	2	0	0	0	1	0	1	1	3	1	0	0	0	11500
1904	4	0	1	0	0	0	3	1	3	1	0	0	0	11500
1905	2.27	0	0	0	1	0	3	1	3	1	0	0	0	11500
1906	2	0	1	0	0	0	1	1	3	1	0	0	0	11500
1907	3	0	1	0	0	0	2	1	3	0	1	0	0	11500
1908	3	0	1	0	0	0	2	1	3	0	1	0	0	11500
1909	4	0	1	0	0	0	1	1	3	0	1	0	0	11500
1910	3	0	0	0	1	0	1	1	3	0	1	0	0	11500
1911	4	0	0	0	1	0	3	1	3	0	1	0	0	11500
1912	3	0	0	0	1	0	2	1	3	0	0	1	0	11500
1913	3	0	0	0	1	0	2	1	3	0	0	1	0	11500
1914	2	0	0	0	1	0	1	1	3	0	0	1	0	11500
1915	3	0	0	0	1	0	1	1	3	0	0	0	1	11500
1916	3	0	0	0	1	0	2	1	3	1	0	0	0	11917
1917	2	0	0	0	1	0	2	1	3	1	0	0	0	11917
1918	2	0	1	0	0	0	3	1	3	1	0	0	0	12000
1919	2	0	1	0	0	0	3	1	3	1	0	0	0	12000
1920	2	0	1	0	0	0	3	1	3	1	0	0	0	12000
1921	2	0	1	0	0	0	3	1	3	1	0	0	0	12000
1922	2	0	1	0	0	0	3	1	3	1	0	0	0	12000
1923	2	0	1	0	0	0	3	1	3	1	0	0	0	12000
1924	2	0	0	1	0	0	3	1	3	1	0	0	0	12000
1925	2	0	0	1	0	0	3	1	3	1	0	0	0	12000
1926	2	0	0	0	1	0	3	1	3	1	0	0	0	12000
1927	2	0	0	0	1	0	3	1	3	1	0	0	0	12000
1928	2	0	0	0	1	0	3	1	3	1	0	0	0	12000
1929	2	0	0	0	1	0	1	1	3	1	0	0	0	12000
1930	2	0	1	0	0	0	2	1	3	1	0	0	0	12000
1931	2	0	1	0	0	0	2	1	3	1	0	0	0	12000
1932	2	0	1	0	0	0	2	1	3	1	0	0	0	12000
1933	2	0	1	0	0	0	2	1	3	1	0	0	0	12000
1934	2	0	1	0	0	0	2	1	3	1	0	0	0	12000
1935	2	0	0	0	1	0	2	1	3	1	0	0	0	12000
1936	2	0	0	0	1	0	2	1	3	1	0	0	0	12000
1937	2	0	0	0	1	0	2	1	3	1	0	0	0	12000
1938	2	0	0	0	1	0	2	1	3	1	0	0	0	12000
1939	2	0	0	0	1	0	2	1	3	1	0	0	0	12000
1940	2	0	0	0	1	0	2	1	3	1	0	0	0	12000
1941	2	0	0	0	1	0	2	1	3	1	0	0	0	12000
1942	2	0	0	1	0	0	2	1	3	1	0	0	0	12000
1943	3	0	0	0	1	0	1	1	3	1	0	0	0	12000
1944	3	0	0	0	1	0	1	1	3	1	0	0	0	12000
1945	3	0	0	0	1	0	1	1	3	1	0	0	0	12000
1946	3	0	0	0	1	0	1	1	3	1	0	0	0	12000
1947	3	0	0	0	1	0	1	1	3	1	0	0	0	12000
1948	3	0	0	0	1	0	1	1	3	1	0	0	0	12000
1949	3	0	0	0	1	0	1	1	3	1	0	0	0	12000
1950	3	0	0	0	1	0	1	1	3	1	0	0	0	12000
1951	3	0	1	0	0	0	1	1	3	1	0	0	0	12000
1952	3	0	1	0	0	0	1	1	3	1	0	0	0	12000
1953	3	0	1	0	0	0	1	1	3	1	0	0	0	12000
1954	2	0	1	0	0	0	3	1	3	0	1	0	0	12000
1955	5	0	0	0	1	0	2	1	3	0	1	0	0	12000
1956	4	0	0	0	1	0	1	1	3	0	1	0	0	12000
1957	3	0	1	0	0	0	2	1	3	1	0	0	0	17875
1958	2.27	0	0	0	1	0	2	1	3	1	0	0	0	17875
1959	5	0	1	0	0	0	3	1	3	1	0	0	0	18000
1960	3	0	1	0	0	0	1	1	3	1	0	0	0	18000
1961	4	0	1	0	0	0	3	1	3	1	0	0	0	18000
1962	3	0	1	0	0	0	3	1	3	1	0	0	0	18000
1963	3	0	0	0	1	0	3	1	3	1	0	0	0	18000
1964	2	0	1	0	0	0	2	1	3	1	0	0	0	18000
1965	2	0	0	0	1	0	1	1	3	1	0	0	0	18000
1966	2	0	0	1	0	0	3	1	3	1	0	0	0	18000
1967	2.27	0	1	0	0	0	3	1	3	1	0	0	0	18000
1968	2.27	0	0	0	1	0	3	1	3	1	0	0	0	18000
1969	2	0	1	0	0	0	1	1	3	1	0	0	0	18000
1970	3	0	1	0	0	0	2	1	3	0	0	1	0	18000
1971	3	0	1	0	0	0	2	1	3	0	0	1	0	18000
1972	4	0	1	0	0	0	2	1	3	0	0	1	0	18000
1973	2.27	0	1	0	0	0	1	1	3	0	0	1	0	18000
1974	3	0	0	0	1	0	1	1	3	0	0	0	1	18417
1975	5	0	0	0	1	0	1	1	3	1	0	0	0	18500
1976	2.27	0	1	0	0	0	3	1	3	1	0	0	0	18500
1977	2	0	1	0	0	0	3	1	3	1	0	0	0	18958
1978	3	0	0	1	0	0	2	1	3	1	0	0	0	18958
1979	3	0	1	0	0	0	3	1	3	1	0	0	0	18958
1980	2.27	0	1	0	0	0	3	1	3	1	0	0	0	18958
1981	3	0	1	0	0	0	1	1	3	1	0	0	0	18958
1982	3	0	1	0	0	0	1	1	3	1	0	0	0	18958
1983	2.27	0	0	1	0	0	1	1	3	1	0	0	0	18958
1984	2	0	1	0	0	0	1	1	3	1	0	0	0	18958
1985	2	0	1	0	0	0	2	1	3	1	0	0	0	18958
1986	2	0	0	0	1	0	3	1	3	1	0	0	0	18958
1987	3	0	0	0	1	0	1	1	3	0	1	0	0	18958
1988	4	0	1	0	0	0	3	1	3	0	1	0	0	18958
1989	3	0	1	0	0	0	2	1	3	1	0	0	0	19000
1990	2	0	1	0	0	0	2	1	3	1	0	0	0	19000
1991	2	0	1	0	0	0	2	1	3	1	0	0	0	19000
1992	2	0	1	0	0	0	3	1	3	1	0	0	0	19000
1993	3	0	0	0	1	0	2	1	3	1	0	0	0	19000
1994	2	0	0	0	1	0	2	1	3	1	0	0	0	19000
1995	3	0	0	0	1	0	1	1	3	1	0	0	0	19000
1996	3	0	1	0	0	0	1	1	3	1	0	0	0	19000
1997	3	0	1	0	0	0	2	1	3	0	1	0	0	19000
1998	3	0	1	0	0	0	2	1	3	0	1	0	0	19000
1999	2	0	1	0	0	0	3	1	3	0	1	0	0	19000
[truncated: 5,757 more rows]
